# Supplementary material for: Quantitative proteomic analysis of prostate tissue specimens identifies deregulated protein complexes in primary prostate cancer
Source: Clin Proteomics. 2019 Apr 13;16:15. doi: 10.1186/s12014-019-9236-2 (PMC6461817; doi:10.1186/s12014-019-9236-2)
Supplement: Supplementary file 2 — Additional file 2. Supplemental tables S1–S13. [file 12014_2019_9236_MOESM2_ESM.xlsx]

## Sheet: Table S1
Sample type	Number	Tumor Content	Age	Gleason	Surgery Date (Year)	Epithelial Cell % (Histology)	Stromal Cell % (Histology)	Co-morbidity
Normal prostate control	N1	0.01	58	N/A	2011	80	20	history of essential hypertension as well history of: symptomatic gastroesophageal, reflux, and osteoarthritis; at time of specimen collection: idiopathic vitamin B12 deficiency and chronic hypoproliferative anemia.
Normal prostate control	N2	0.01	71	N/A	2011	70	30	antiarrhythmics
Normal prostate control	N3	0.01	65	N/A	2011	60	40	none recorded other than prostate cancer
Normal prostate control	N4	0.01	54	N/A	2012	70	30	none recorded other than prostate cancer
Normal prostate control	N5	0	79	N/A	2010	60	40	benign neoplasm of prostate
Normal prostate control	N6	0.02	69	N/A	2011	60	40	hypertension
Normal prostate control	N7	0.02	52	N/A	2011	80	20	allergic rhinitis, hyperlipidemia, hypertensive heart disease
Normal prostate control	N8	0.02	68	N/A	2011	60	40	bladder outlet obstruction, Left L3-4-5 sciatica, Type 2 diabetes with peripheral neuropathy, Peripheral vascular disease, Skin rash, Dependent edema.
Normal prostate control	N9	0.02	43	N/A	2012	70	30	none recorded other than prostate cancer
Low grade prostate cancer	LG1	0.5	49	6	2013	70	30	hypertension, seasonal allergies and bronchitis
Low grade prostate cancer	LG2	0.7	62	6	2010	90	10	hypertension, hypercholesterolemia
Low grade prostate cancer	LG3	0.5	50	6	2012	80	20	none recorded other than prostate cancer
Low grade prostate cancer	LG4	0.9	58	6	2012	90	10	none recorded other than prostate cancer
Low grade prostate cancer	LG5	0.7	73	6	2012	80	20	hypertension, coronary artery disease (status post coronary artery bypass graft), hyperlipidemia, hypothyrodism, and prostate cancer
Low grade prostate cancer	LG6	0.6	70	6	2012	80	20	hypertension, hyperlipidemia, prostate cancer
Low grade prostate cancer	LG7	0.6	70	6	2011	70	30	none recorded other than prostate cancer
Low grade prostate cancer	LG8	0.5	67	6	2011	90	10	hypertension
Low grade prostate cancer	LG9	0.7	53	6	2010	80	20	borderline diabetes
High grade prostate cancer	HG1	0.7	51	9	2010	70	30	liver disease (no liver transplant), pancytopenia and coagulopahty; history of hepatitis-C cirrhosis, hepatocellular carcinoma, hemochromatosis
High grade prostate cancer	HG2	0.7	69	8	2011	80	20	history of benign essential hypertension well controlled
High grade prostate cancer	HG3	0.7	55	9	2012	70	30	arthritis, back pain, hypertension, unspecified neuologic disease, high-risk prostate cancer
High grade prostate cancer	HG4	0.9	74	8	2014	90	10	none recorded other than prostate cancer
High grade prostate cancer	HG5	0.9	70	9	2014	80	20	hypertension, hypothyroid, lumbar radiculopathy
High grade prostate cancer	HG6	0.7	66	8	2014	80	20	diabetes mellitus
High grade prostate cancer	HG7	0.6	70	9	2013	80	20	bradycardia, osteoarthritis, history of colonic polyps, arthritis, overweight, external hemorrhoids
High grade prostate cancer	HG8	0.9	59	9	2013	70	30	hypertension
High grade prostate cancer	HG9	0.7	72	9	2013	80	20	none recorded other than prostate cancer; patient had surgery 3 months prior to remove a melanoma in situ

## Sheet: Table S2
Table S2. Determination of TMT labeling efficiency in each of the three TMT10plex sets
TMT Set	Peptide Fraction	Total PSMs	PSMs with TMT Modification	% Labeling Efficiency	Mean (3 Fractions)	Standard Deviation (3 Fractions)	Mean (All 9 Fractions)	Standard Deviation (All 9 Fractions)
Set#1	Fr4	5116	5083	99.355	98.4373	0.794721	98.7	0.2
Set#1	Fr12	7518	7366	97.9782
Set#1	Fr20	3859	3781	97.9788
Set#2	Fr4	4245	4211	99.1991	98.7289	0.493313
Set#2	Fr12	8741	8585	98.2153
Set#2	Fr20	3910	3862	98.7724
Set#3	Fr4	1821	1808	99.2861	98.8009	0.478729
Set#3	Fr12	7181	7061	98.3289
Set#3	Fr20	2392	2363	98.7876

## Sheet: Table S3
Set1_Pool	Set1_N1	Set1_N2	Set1_N3	Set1_LG1	Set1_LG2	Set1_LG3	Set1_HG1	Set1_HG2	Set1_HG3	Set2_Pool	Set2_N4	Set2_N5	Set2_N6	Set2_LG4	Set2_LG5	Set2_LG6	Set2_HG4	Set2_HG5	Set2_HG6	Set3_Pool	Set3_N7	Set3_N8	Set3_N9	Set3_LG7	Set3_LG8	Set3_LG9	Set3_HG7	Set3_HG8	Set3_HG9	Only identified by site	Reverse	Potential contaminant	Identification type Set1	Identification type Set2	Identification type Set3	Peptide is razor	Peptides	Razor + unique peptides	Unique peptides	Sequence coverage [%]	Unique + razor sequence coverage [%]	Unique sequence coverage [%]	Mol. weight [kDa]	Q-value	Score	Intensity	MS/MS count	Peptide counts (all)	Peptide counts (razor+unique)
153100000	237450000	255200000	94277000	411860000	102730000	155480000	113750000	195790000	138120000	216050000	328370000	240960000	199150000	168580000	278800000	229640000	86398000	174940000	75099000	93184000	128720000	121870000	132450000	55869000	74714000	47725000	49394000	34513000	23895000				By MS/MS	By MS/MS	By MS/MS	True;True;True;True;True;True;True;True;True;True;True;True;True;True;True;True;True;True;True;True;True;True;True;True;True;True;True	27	27	1	72.4	72.4	5	42.009	0	323.31	983280000000	5813	NaN	NaN
99513000	171310000	36915000	127660000	267520000	37344000	54460000	68259000	76902000	67123000	187440000	256190000	338500000	243170000	170010000	220970000	136300000	94692000	154770000	49005000	66096000	102990000	101120000	75539000	54758000	41663000	46680000	32321000	61710000	15408000			+	By MS/MS	By MS/MS	By MS/MS	True;True;True;True;True;True;True;True;True;True;True;True;True;True;True;True;True;True;True;True;True;True;True;True;True;True;True;True;True;True;True;True;True;True;True;True;True;True;True;True;True;True;True;True;True;True;True;True;True;True;True;True;True;True;True;True;True;True;True;True	60	60	55	81.8	81.8	76.7	69.366	0	323.31	717840000000	3526	NaN	NaN
96533000	189620000	144710000	58447000	237760000	52622000	100510000	45069000	117030000	65200000	140690000	228670000	217600000	136440000	127000000	167050000	155230000	51832000	123830000	35267000	71641000	97326000	143120000	141230000	55695000	73587000	39969000	37300000	18894000	9524600				By MS/MS	By MS/MS	By MS/MS	True;True;True;True;True;True;True;True;True;True;True;True;True;True;True;True;True;True;True;True;True;True;True;True;True;True;True;True;True;True;True;True;True;True;True;True;True;True;True;True;True;True;True;True;True;True;True;True;True;True;True;True;True;True;True;True;True;True;True;True;True;True;True;True;True;True;True;True;True;True;True;True;True;True;True;True;True;True;True;True…	176	176	0	69.4	69.4	0	228.09	0	323.31	483830000000	5280	176	176
47477000	67105000	94539000	27204000	143560000	26744000	42525000	27346000	75010000	43521000	70992000	103740000	94256000	63710000	57446000	105840000	75474000	29788000	65655000	19517000	17774000	31668000	27843000	30399000	12415000	15952000	10060000	9366800	5838300	4088200				By MS/MS	By MS/MS	By MS/MS	True;True;True;True;True;True;True;True;True;True;True;True;True;True;True;True;True;True;True;True;True;True;True;True;True;True;True;True;True;True;True;True;True;True;True;True;True;True;True;True;True;True;True	43	43	0	79.6	79.6	0	32.989	0	323.31	329660000000	1436	43	43
70725000	100420000	100830000	65782000	213360000	39459000	61545000	51685000	89404000	73208000	110880000	197750000	148920000	116200000	98167000	156190000	109380000	50615000	111430000	33845000	53252000	72692000	84619000	81369000	37605000	45015000	28660000	29296000	25563000	10434000				By MS/MS	By MS/MS	By MS/MS	True;True;True;True;True;True;True;True;True;True;True;True;True;True;True;True;True;True;True;True;True;True;True;True;True;True;True;True;True;True;True;True;True;True;True;True;True;True;True;True;True;True;True;True;True;True;True;True;True;True;True;True;True;True;True;True;True;True;True;True;True;True;True;True;True;True;True;True;True;True;True;True;True;True;True;True;True;True;True;True…	166	166	148	71.1	71.1	67.3	280.01	0	323.31	328310000000	4404	NaN	NaN
21020000	31587000	40217000	13622000	77076000	12924000	17709000	6937300	32957000	15475000	37872000	83474000	65036000	32769000	33096000	43501000	37440000	13577000	33670000	5389300	17343000	25834000	21446000	26291000	10241000	12462000	9703700	5507200	5371500	1750800				By MS/MS	By MS/MS	By MS/MS	False;False;False;False;False;True;True;True;True;True;True;True;True;True;True;True;True;True;True;True;True;True;True;True;True;True;True;True;True;True;True;True;True;True;True;True;True;True;True;True;True;True;True;True;True;True;True;True	48	43	43	83.2	78.5	78.5	53.535	0	323.31	268570000000	1823	NaN	NaN
39354000	57022000	47018000	44336000	79095000	25445000	18336000	43434000	49292000	49185000	55079000	96227000	108070000	69627000	31473000	72188000	39901000	37002000	46168000	19765000	27250000	27657000	45445000	21599000	22417000	17022000	21171000	17177000	17608000	7082100				By MS/MS	By MS/MS	By MS/MS	True;True;True;True;True;True;True;True;True;True;True;True;True;True;True;True;True;True;True;True;True;True;True;True;True;True;True;True;True;True;True;True;True;True;True;True;True;True;True;True;True;True;True;True;True;True;True;True;True;True;True;True;True;True;True;True;True;True;True;True;True;True;True;True;True;True;True;True;True;True;True;True;True;True;True;True;True;True;True;True…	160	160	6	53.9	53.9	2.5	343.67	0	323.31	213860000000	3418	NaN	NaN
24597000	33638000	21294000	24714000	8104900	23736000	26988000	22911000	21927000	29251000	20887000	29447000	10287000	21948000	18216000	10241000	25485000	15926000	14621000	16493000	10844000	9024500	9400200	7275200	9043500	9318100	10680000	13377000	10425000	8802600				By MS/MS	By MS/MS	By MS/MS	True;True;True;True;True;True;True;True;True;True;True	11	11	11	60.2	60.2	60.2	11.367	0	68.568	186660000000	597	11	11
22984000	34229000	40754000	8131100	82431000	11656000	23160000	15323000	29059000	15882000	50772000	68915000	113840000	51483000	33063000	82761000	55424000	12503000	36466000	14262000	22905000	38819000	36889000	39046000	15946000	23193000	12113000	12667000	3207500	4520900				By MS/MS	By MS/MS	By MS/MS	True;True;True;True;True;True;True;True;True;True;True;True;True;True;True;True;True;True;True;True;True;True;True;True;True;True;True	27	27	26	91	91	91	22.611	0	149.89	186110000000	1306	NaN	NaN
23593000	28444000	34689000	21041000	41843000	18866000	19201000	22202000	25647000	28008000	33919000	69678000	44774000	35123000	31216000	28662000	46174000	27337000	29601000	15927000	18544000	18068000	19414000	16405000	13426000	12701000	11835000	12835000	20976000	6631000				By MS/MS	By MS/MS	By MS/MS	True;True;True;True;True;True;True;True;True;True;True;True;True;True;True;True;True;True;True;True;True;True;True;True;True;True;True;True;True;True;True;True;True;True;True;True;True;True;True;True;True;True;True;True;True;True;True;True	48	48	40	79	79	66.3	53.651	0	323.31	162850000000	1487	NaN	NaN
24596000	30298000	35001000	46521000	28963000	30446000	16592000	78147000	34655000	37685000	40589000	85817000	168970000	19713000	24588000	37559000	26238000	20233000	18639000	2825900	24540000	13587000	7291000	6251400	12926000	6677300	10360000	7257000	19202000	9396600				By MS/MS	By MS/MS	By MS/MS	True;True;True;True;True;True;True;True;True;True;True;True;True;True;True;True;True;True;True;True;True;True;True;True;True;True;True;True;True;True;True;True;True;True;True;True;True;True;True;True;True;True;True;True;True;True;True;True;True;True;True;True;True;True;True;True;True;True;True;True;True;True;True;True;True;True;True;True;True;True;True;True;True;True;True;True;True;True;True;True…	89	89	86	63.8	63.8	63.2	138.94	0	323.31	161890000000	4077	NaN	NaN
18576000	27871000	39849000	9667000	72213000	10802000	16788000	10159000	29716000	16066000	30876000	45140000	41759000	31376000	27451000	49903000	35042000	13466000	29078000	8597400	17651000	30675000	27643000	29384000	12157000	15278000	9819900	8669700	5923900	3755500				By MS/MS	By MS/MS	By MS/MS	False;False;False;False;False;False;False;False;False;False;False;False;False;False;False;True;True;True;True;True;True;True;True;True;True;True;True;True;True;True;True;True;True;True;True;True;True;True;True;True;True;True;True	43	28	0	76.7	59.5	0	37.452	0	323.31	151450000000	770	43	28
13685000	20867000	12062000	15492000	4858900	11533000	15406000	13404000	14284000	18882000	8668400	11724000	4379400	10081000	8293000	4264600	10668000	7054500	7968100	6596300	6044900	4999800	5631700	4092900	5143300	5257000	5905800	7512800	6270800	4842800				By MS/MS	By MS/MS	By MS/MS	True;True;True;True;True;True;True;True	8	8	3	59.1	59.1	31.8	14.914	0	57.756	123440000000	199	NaN	NaN
14899000	18187000	15252000	14966000	18502000	5213400	12188000	3593300	9817900	6006000	12222000	9452500	18839000	16407000	51397000	8572100	14593000	8590100	4509100	9974000	5656300	5106400	3633700	6183800	2232800	4316500	3954400	4809300	6892200	3940200				By MS/MS	By MS/MS	By MS/MS	True;True;True;True;True;True;True;True;True;True;True;True;True;True	14	14	7	95.2	95.2	61.9	15.998	0	187.93	118900000000	660	NaN	NaN
12151000	16801000	9794900	13451000	4516400	11136000	12473000	11149000	12582000	17761000	48350000	61786000	18133000	50430000	41459000	21263000	55421000	38462000	40465000	34936000	5782600	4311800	4476800	3447300	4403100	4685500	5081100	6475700	4983100	5144100				By MS/MS	By MS/MS	By MS/MS	True;True;True;True;True;True;True;True;True;True;True;True	12	12	0	80.2	80.2	0	13.95	0	70.375	115180000000	718	NaN	NaN
11087000	12669000	14768000	20282000	17068000	12582000	6792600	34593000	17130000	17306000	15997000	44561000	68087000	11539000	13259000	17026000	9257600	8069200	9547300	1420400	8409300	6251800	3397200	2674000	4948300	2365400	3872700	2379700	7298800	3037700				By MS/MS	By MS/MS	By MS/MS	False;True;True;True;True;True;True;True;True;True;True;True;True;True;True;True;True;True;True;True;True;True;True;True;True;True;True;True;True;True;True;True;True;True;True;True;True;True;True;True;True;True;True;True;True;True;True;True;True;True;True;True;True;True;True;True;True;True;True;True;True;True;True;True;True;True;True;True;True;True;True;True;True;True;True;True	76	75	75	67	66.4	66.4	129.15	0	323.31	99911000000	2160	NaN	NaN
12450000	16083000	13695000	11453000	19679000	9469100	11573000	14059000	12780000	13591000	12524000	18040000	12626000	10762000	11552000	14377000	14933000	9819400	12395000	8959300	5184200	5567300	5158000	5207300	3378600	4085200	3246700	3696800	3287500	3357300				By MS/MS	By MS/MS	By MS/MS	False;False;False;False;False;False;False;False;False;False;False;False;False;False;False;True;True;True;True;True;True;True;True;True;True	25	10	1	67.5	37.3	4.5	41.736	0	323.31	99419000000	776	NaN	NaN
17822000	22452000	19903000	19087000	38602000	11090000	7648200	19096000	20625000	20494000	24308000	41554000	56253000	35026000	15687000	37716000	18170000	18131000	22674000	9348300	11150000	12581000	20113000	9031000	10109000	7287900	8761600	7201300	7595800	3195400				By MS/MS	By MS/MS	By MS/MS	True;True;True;True;True;True;True;True;True;True;True;True;True;True;True;True;True;True;True;True;True;True;True;True;True;True;True;True;True;True;True;True;True;True;True;True;True;True;True;True;True;True;True;True;True;True;True	47	47	47	53	53	53	108.53	0	323.31	81926000000	1169	NaN	NaN
5216100	7584000	4188700	5419900	1854100	3973500	5407900	5053500	5365700	7574100	10920000	14158000	5257800	11929000	10281000	4919400	12788000	8201000	9314200	7218500	7688100	6495900	7347100	5566000	6715600	7042300	8284300	9910900	7591700	5353600				By MS/MS	By MS/MS	By MS/MS	True;True;True;True;True;True;True;True	8	8	3	48.3	48.3	11.9	15.144	0	15.751	74638000000	248	NaN	NaN
14328000	17533000	8819700	10827000	24665000	7259300	11681000	17833000	12142000	16041000	31502000	31640000	21360000	29711000	28811000	26458000	26770000	24747000	29019000	26521000	9332500	7549400	12134000	7752700	8695100	8716900	6859300	9907500	8075900	7296600				By MS/MS	By MS/MS	By MS/MS	True;True;True;True;True;True;True;True;True;True;True;True;True;True;True;True;True;True;True;True;True	21	21	21	65.1	65.1	65.1	36.053	0	323.31	70064000000	849	NaN	NaN
11013000	18491000	6326900	6714100	851140	15746000	17467000	12345000	11208000	4547600	17251000	13883000	514300	9432400	9004100	8957800	20234000	24243000	8343600	17890000	6004700	7795600	3359600	6911400	5394800	7380500	6365900	7055400	4129200	4635300			+	By MS/MS	By MS/MS	By MS/MS	False;False;False;True;True;True;True;True;True;True;True;True;True;True;True;True;True;True;True;True;True;True;True;True;True;True;True;True;True;True;True;True;True;True;True;True;True;True;True;True;True;True;True	43	40	34	66	64.4	56.3	53.704	0	323.31	65345000000	861	NaN	NaN
11417000	17023000	12565000	12442000	23651000	7514900	4798800	12188000	14531000	14359000	15546000	31108000	32707000	23276000	8692700	23531000	13416000	12300000	14896000	6156200	8521800	9171700	15053000	6826800	8811300	6579400	7364800	6087200	6095900	2255000				By MS/MS	By MS/MS	By MS/MS	True;True;True;True;True;True;True;True;True;True;True;True;True;True;True;True;True;True;True;True;True;True;True;True;True;True;True;True;True;True;True;True;True;True;True;True;True;True;True;True;True;True	42	42	10	40.7	40.7	8.4	108.58	0	323.31	65332000000	902	NaN	NaN
6516900	9170000	10270000	3543100	18800000	4225400	5532600	5657400	10417000	5828800	16946000	21426000	34178000	22769000	18353000	21364000	15426000	5939400	15988000	3874500	5452700	5730100	6560000	7786500	3483600	4563000	2883800	2060900	2959400	872630				By MS/MS	By MS/MS	By MS/MS	True;True;True;True;True;True;True;True;True;True;True;True;True;True;True;True;True;True;True	19	19	16	67.3	67.3	63	33.17	0	201.35	60140000000	609	NaN	NaN
17007000	28493000	15238000	22184000	8154400	13890000	19828000	16864000	18330000	36614000	19414000	32143000	7990300	23532000	24027000	6945600	17943000	10073000	16286000	13653000	8217400	6047600	7582000	3852900	6046800	6022200	5886800	10085000	7617400	5576500				By MS/MS	By MS/MS	By MS/MS	True;True;True;True;True;True;True;True;True;True;True;True;True;True;True;True;True;True;True;True	20	20	7	53	53	23.7	21.865	0	56.779	59986000000	715	20	20
15600000	18891000	26097000	11937000	40391000	9492000	13578000	13597000	19504000	14460000	24115000	36816000	49552000	28502000	23659000	37115000	26178000	12891000	27390000	7877500	11412000	15205000	15855000	16453000	7471700	8821700	6361700	6605600	7227000	2834200				By MS/MS	By MS/MS	By MS/MS	True;True;True;True;True;True;True;True;True;True;True;True;True;True;True;True;True;True;True;True;True;True;True;True;True;True;True;True;True;True;True;True;True;True;True;True;True;True;True;True;True;True;True;True;True;True;True;True;True;True;True;True;True;True;True;True;True;True;True;True;True;True;True;True;True;True;True;True;True;True;True;True;True;True;True;True;True;True;True;True…	89	89	89	76.8	76.8	76.8	116.72	0	323.31	59633000000	1477	NaN	NaN
7259800	10435000	7009000	7230500	10342000	2590500	6256800	1988600	5601800	3070300	9002900	6757200	11159000	8045800	37518000	5378700	8456500	5086900	2967900	6768800	6148100	5594300	3681200	6465100	2047900	3863300	3690900	4059100	7131700	4416400			+	By MS/MS	By MS/MS	By MS/MS	True;True;True;True;True;True;True;True	8	8	2	68.3	68.3	15.5	15.257	0	101.8	57122000000	320	NaN	NaN
11478000	12873000	4026200	18173000	17879000	2665900	6231200	11539000	9484800	18800000	17073000	22846000	27088000	25030000	24780000	21400000	12089000	6783300	21799000	3973000	7753500	11359000	21420000	5460400	7374200	2147700	7473700	3169300	5062400	2687700				By MS/MS	By MS/MS	By MS/MS	True;True;True;True;True;True;True;True;True;True;True;True;True;True;True;True;True	17	17	7	54.4	54.4	30.2	41.287	0	184.88	52982000000	530	NaN	NaN
12802000	11499000	9825000	13637000	27747000	9223900	6421500	16717000	14828000	12670000	15940000	22373000	26142000	26605000	10547000	22751000	11405000	10754000	15700000	4107800	10834000	16819000	8115000	4439800	7257700	5959400	9471300	4775000	12789000	4364000				By MS/MS	By MS/MS	By MS/MS	True;True;True;True;True;True;True;True;True;True;True;True;True;True	14	14	14	43.2	43.2	43.2	38.429	0	142.14	51230000000	501	NaN	NaN
10761000	12767000	10816000	9433500	6787800	11164000	11922000	20741000	10245000	7630700	17211000	23424000	16050000	18556000	13951000	14228000	20302000	12608000	19253000	19404000	7140700	7750900	6753800	5598600	6721400	5496100	6106800	7502300	8085300	5669300				By MS/MS	By MS/MS	By MS/MS	True;True;True;True;True;True;True;True;True;True;True;True;True;True;True;True;True;True;True;True;True;True;True;True;True;True;True;True	28	28	28	81.9	81.9	81.9	35.936	0	321.06	48085000000	561	NaN	NaN
7110300	12372000	10589000	4499100	17216000	4107000	6662600	4052300	11290000	5613600	7146400	11666000	6593700	7017500	5084100	7710500	7200700	2565500	5001200	1598800	5651100	5782800	4818300	8314800	2810100	4609700	2872200	2367800	1732800	799960				By MS/MS	By MS/MS	By MS/MS	True;True;True;True;True;True;True;True;True;True	10	10	10	78.1	78.1	78.1	16.961	0	323.31	46977000000	433	NaN	NaN
16556000	20416000	9689900	15418000	31062000	6466200	7226800	12027000	11252000	10114000	20460000	20554000	32157000	33006000	24158000	27167000	21737000	10074000	22026000	4265200	10285000	16629000	24589000	11355000	11818000	7747400	8210400	5771800	11534000	3100100				By MS/MS	By MS/MS	By MS/MS	True;True;True;True;True;True;True;True;True;True;True;True;True;True;True;True;True;True;True;True;True;True;True;True;True;True;True;True;True;True;True;True;True;True;True;True;True;True;True;True;True;True;True;True;True;True;True;True;True;True	50	50	47	68.3	68.3	66	77.063	0	323.31	45006000000	791	NaN	NaN
8474500	9832000	8429600	6374800	8990800	7304400	7568600	9253400	8494700	7391600	17547000	26322000	32197000	17837000	20025000	20490000	23950000	22376000	22126000	19602000	3682100	3538900	2755000	3104600	2526600	3172200	2874400	3678400	2773100	3279000				By MS/MS	By MS/MS	By MS/MS	True;True;True;True;True;True;True;True;True;True;True;True;True;True;True;True;True;True;True;True;True;True;True;True	24	24	2	49.5	49.5	7.9	57.73	0	266.49	43235000000	504	NaN	NaN
13210000	15167000	15038000	14073000	20863000	9176800	10397000	13439000	14027000	13247000	21485000	26837000	44392000	23884000	15260000	27116000	23083000	17170000	19485000	15708000	8081800	10399000	9094400	7314400	5113400	5017200	4645200	7676800	5329900	5007400				By MS/MS	By MS/MS	By MS/MS	True;True;True;True;True;True;True;True;True;True;True;True;True;True;True;True;True;True;True;True;True;True;True;True;True;True;True;True;True;True;True;True;True;True;True;True;True;True;True;True;True;True;True;True;True;True;True;True;True;True;True;True;True;True;True;True;True;True;True;True;True	61	61	41	67.7	67.7	46	104.85	0	323.31	41729000000	818	NaN	NaN
6518600	6871400	3782600	7527000	3454400	2383700	3852800	11553000	6393600	8292500	10553000	8709900	18992000	10887000	6357100	16001000	5804500	6547900	14102000	4342000	3528400	5163500	5642500	1577400	4008000	2256700	3291400	1859000	4581200	2614000				By MS/MS	By MS/MS	By MS/MS	False;True;True;True;True;True;True;True;True;True;True;True;True;True;True;True;True	17	16	10	57.1	54.9	32.6	41.654	0	298.99	40230000000	471	17	16
9526200	48083000	6383400	6275000	1742000	2906800	14243000	3335500	13643000	4294000	11661000	68909000	1065100	1395100	25284000	13871000	27756000	1931500	1191600	725070	7555200	744180	18023000	1109600	13464000	7318600	364490	3562200	5712100	549850				By MS/MS	By MS/MS	By MS/MS	True;True;True;True;True;True;True;True;True;True;True;True;True;True;True;True;True;True;True;True;True;True;True;True;True;True;True;True;True;True;True;True;True;True;True;True;True;True;True;True;True;True;True;True;True;True;True;True;True;True;True;True;True;True;True	55	55	52	82.2	82.2	77.9	76.625	0	323.31	38746000000	892	NaN	NaN
6965700	6235600	6395700	7662100	14075000	4707900	3531700	14806000	9536900	8630300	13610000	19867000	28659000	20505000	8058000	18956000	9784400	7062700	15802000	4826300	3670000	5514800	5124000	1719400	2934200	1884300	2826500	1803800	3526600	1863800				By MS/MS	By MS/MS	By MS/MS	True;True;True;True;True;True;True;True;True;True;True;True;True;True;True;True;True	17	17	17	51	51	51	43.809	0	188.1	37848000000	533	17	17
15262000	19897000	18191000	13129000	35004000	8986100	12598000	14144000	15828000	17877000	22844000	35895000	40904000	26117000	22228000	27922000	24799000	13566000	25989000	10318000	9235000	11425000	14427000	10649000	7031700	7110900	5399200	6340700	5813500	2952500				By MS/MS	By MS/MS	By MS/MS	True;True;True;True;True;True;True;True;True;True;True;True;True;True;True;True;True;True;True;True;True;True;True;True;True;True;True;True;True;True;True;True;True;True;True;True;True;True;True;True;True;True;True;True;True;True;True;True;True;True;True;True;True;True;True;True;True;True;True;True;True;True;True;True;True;True;True;True;True;True;True;True;True;True;True;True;True;True;True;True…	143	143	126	64.5	64.5	58.9	269.76	0	323.31	37273000000	1516	143	143
11936000	14488000	9513000	14795000	12290000	9016800	9830400	32085000	11549000	24822000	18213000	33051000	27899000	10563000	25996000	13928000	15017000	8606200	15088000	4414200	7078500	3846300	7473500	4299300	3979600	3388500	3508800	3778200	8440600	2229300				By MS/MS	By MS/MS	By MS/MS	True;True;True;True;True;True;True;True;True;True;True;True;True;True;True;True;True;True;True;True;True;True;True;True;True;True;True;True;True;True;True;True;True;True;True;True;True;True;True;True;True;True;True;True;True;True;True;True;True;True;True;True;True;True;True;True;True;True;True;True;True;True;True;True;True;True;True;True;True;True;True;True;True;True;True;True;True;True;True;True…	110	110	104	46.2	46.2	44.5	312.24	0	323.31	37206000000	1366	NaN	NaN
6447900	7899800	13607000	13802000	4730200	5501600	5973000	11394000	7054100	10403000	9898500	17097000	42784000	3792300	9409400	10362000	7836700	6279500	5057500	484900	6134500	2561700	1489100	2038100	2893100	1824500	2958600	1861000	8128400	1925400				By MS/MS	By MS/MS	By MS/MS	True;True;True;True;True;True;True;True;True;True;True;True;True;True;True;True;True;True;True;True;True;True;True;True;True;True;True;True;True;True;True;True;True;True;True;True;True;True;True;True;True;True;True;True;True;True;True;True;True;True;True;True;True;True;True;True;True;True;True;True;True;True;True;True;True	65	65	51	53.8	53.8	43.5	138.56	0	323.31	36806000000	1372	NaN	NaN
6660200	11442000	4482600	2879200	1153900	17317000	12943000	2780900	15750000	618330	10187000	14163000	1304400	1840200	3118900	9933000	16317000	9343900	3741400	7389200	3506800	5475900	652530	4066400	2078900	1945600	4156300	1848800	390900	2754200				By MS/MS	By MS/MS	By MS/MS	True;True;True;True;True;True;True;True;True;True;True;True	12	12	11	71.6	71.6	68.2	28.741	0	134.16	35467000000	294	NaN	NaN
12076000	13575000	12183000	15314000	9554000	9715300	9908800	14251000	11276000	16620000	17505000	26105000	16055000	22864000	16853000	14928000	20456000	16236000	17666000	10380000	9473000	9769700	10562000	7307000	7630400	6705600	6403500	8299600	11567000	4427800				By MS/MS	By MS/MS	By MS/MS	True;True;True;True;True;True;True;True;True;True;True;True;True;True;True;True;True;True;True;True;True;True;True;True;True;True;True;True;True;True;True;True;True;True;True;True;True;True;True;True;True;True;True;True;True;True;True;True;True;True;True;True;True;True	54	54	52	68.7	68.7	67.3	74.139	0	323.31	34810000000	925	NaN	NaN
4878500	7236300	3903200	3680500	2435500	4209800	5239300	3979700	3981500	3911300	11433000	10346000	10312000	8496000	11653000	8721600	14627000	8064500	12522000	13448000	4365700	5193500	3421100	4366800	4502600	5014800	4179300	4607200	3437600	6242700				By MS/MS	By MS/MS	By MS/MS	True;True;True;True;True;True;True;True;True;True;True;True;True;True;True;True;True;True;True;True	20	20	12	42.2	42.2	26.6	50.184	0	76.905	33805000000	346	NaN	NaN
9441200	8208100	9894900	12092000	27418000	11374000	4475500	8650500	13545000	9569400	13556000	30956000	23419000	24863000	11094000	15856000	10979000	10517000	11903000	2793100	7359000	9798900	4734500	3378400	4135900	3020700	3761800	1991600	6749800	3317400				By MS/MS	By MS/MS	By MS/MS	True;True;True;True;True;True;True;True;True;True;True;True;True;True;True;True;True;True	18	18	17	51.8	51.8	49.6	39.746	0	157.57	33347000000	517	NaN	NaN
10125000	13834000	12747000	7985200	25121000	5932000	9277000	9980800	11947000	9857000	15355000	22506000	26404000	18581000	11560000	24249000	17246000	8619100	13161000	7880300	5189300	8053500	7860100	7004700	3869600	4185600	3056700	3260200	2084000	1352400				By MS/MS	By MS/MS	By MS/MS	False;False;False;False;False;False;False;False;False;False;False;False;False;False;False;False;False;False;False;True;True;True;True;True;True;True;True;True;True;True;True;True;True;True;True;True;True;True;True;True;True;True;True;True;True;True;True;True;True;True;True;True;True;True;True;True;True;True;True;True	60	41	0	68.4	48	0	105.57	0	323.31	32237000000	556	NaN	NaN
4863400	8728800	6402700	2431900	13160000	2705400	4018700	2524900	7838500	3216400	5284700	8499400	7744500	4999700	3604500	5832200	5887000	2095200	3966200	1407300	1837200	2813200	2922400	3214500	1330800	1742100	919860	787700	555870	314720				By MS/MS	By MS/MS	By MS/MS	True;True;True;True;True;True;True;True;True;True	10	10	5	62.8	62.8	29.7	19.827	0	281.42	31827000000	371	NaN	NaN
8568700	13818000	5069000	4591100	872670	14567000	14998000	11080000	9327300	2435900	12309000	7628600	339310	5764100	7834100	6483300	15222000	20152000	5456300	14248000	7322900	9869700	3013300	7730600	6916800	8818800	7863900	6594500	3833200	6876600				By MS/MS	By MS/MS	By MS/MS	False;False;True;True;True;True;True;True;True;True;True;True;True;True;True;True;True;True;True;True;True;True;True;True;True;True;True;True;True;True;True;True;True;True;True;True	36	34	22	78.6	74.9	60.2	48.057	0	323.31	31792000000	763	NaN	NaN
11221000	12009000	9808200	14096000	5116400	7482400	9789600	14987000	8678800	12741000	21951000	25845000	28137000	22348000	16595000	19977000	27219000	20108000	23113000	23247000	8335400	6678200	8796000	5635700	7443400	7488500	7114200	9950300	9019800	6492400				By MS/MS	By MS/MS	By MS/MS	False;False;False;False;False;False;False;False;False;False;False;False;False;False;False;False;False;False;False;False;True;True;True;True;True;True;True;True;True;True;True;True;True;True;True;True;True;True;True;True;True;True;True;True;True;True;True;True;True;True;True;True;True;True;True;True;True;True;True;True;True;True;True;True;True;True;True;True;True;True;True;True;True;True;True;True…	135	115	106	61.7	53.7	49.6	226.53	0	323.31	31037000000	1112	NaN	NaN
8304500	11741000	9880900	10300000	25332000	5249400	3763200	10471000	9896600	10635000	14460000	23063000	19512000	18124000	14187000	18575000	12346000	9618700	15060000	5202400	6928600	9112900	9931800	7989400	3885100	3090700	3049800	4411300	5525600	1929200				By MS/MS	By MS/MS	By MS/MS	True;True;True;True;True;True;True;True;True;True;True;True;True;True;True;True;True;True;True;True;True;True;True;True;True;True;True;True;True;True;True;True;True;True;True;True;True;True;True;True;True;True;True;True;True;True;True;True;True;True;True;True;True;True;True;True;True;True;True;True;True;True;True;True;True;True;True;True;True;True;True;True;True;True;True;True;True;True;True;True…	142	142	142	41	41	41	468.83	0	323.31	30817000000	1427	NaN	NaN
14545000	19999000	15383000	14802000	16329000	12691000	13283000	15583000	13810000	20244000	22467000	35862000	26853000	22853000	22039000	20165000	27047000	17751000	27849000	12847000	9393800	10126000	11316000	10046000	7809400	6905100	6458000	7209200	8028800	4212600				By MS/MS	By MS/MS	By MS/MS	True;True;True;True;True;True;True;True;True;True;True;True;True;True;True;True;True;True;True;True;True;True;True;True;True;True;True;True;True;True;True;True;True;True;True;True;True;True;True;True;True;True;True;True;True;True;True;True;True;True;True;True;True;True;True;True;True;True;True;True;True;True;True;True;True;True;True;True;True;True;True;True;True;True;True;True;True;True;True;True…	299	299	1	61	61	0.2	531.78	0	323.31	29836000000	1951	NaN	NaN
7400000	8041300	6520600	5068700	6141000	6710300	6555500	7676700	7035400	6015200	11952000	15866000	9012400	9127900	8705700	8765300	13452000	13581000	10110000	13509000	7134300	6942100	4874900	5727600	4819900	6342300	5477100	7292400	5154900	7609900				By MS/MS	By MS/MS	By MS/MS	True;True;True;True;True;True;True;True;True;True;True;True;True;True;True;True;True;True;True;True;True;True	22	22	1	61.6	61.6	2.7	49.83	0	323.31	29449000000	530	NaN	NaN
4566000	3786200	4364900	3604600	498730	14794000	4978300	449200	9239000	443380	9760600	12293000	1503400	3287100	5127200	15008000	39239000	18139000	3494500	6241500	3483500	7462300	926270	8357600	927820	795220	2187100	396370	621120	1317000				By MS/MS	By MS/MS	By MS/MS	True;True;True;True;True;True;True;True;True;True;True;True;True;True;True;True;True;True;True;True;True	21	21	21	50.3	50.3	50.3	44.566	0	180.53	29014000000	371	NaN	NaN
4111900	10519000	4814400	6756800	709470	2980700	5191800	2269000	5125600	5832600	6874300	12675000	1194300	6780100	8872000	4153100	6745800	4643800	5638700	2671100	3529100	3893000	5524400	3949000	2591500	3126000	2946300	5014200	3792900	1475600				By MS/MS	By MS/MS	By MS/MS	True;True;True;True;True;True;True;True;True;True;True;True;True;True;True;True;True;True;True;True;True;True;True;True;True;True;True;True;True;True;True;True;True;True;True;True;True	37	37	1	83	83	7.5	44.105	0	323.31	28128000000	545	NaN	NaN
7511000	9667100	6796600	5321800	5909000	7130700	7872500	7338900	7508700	6954300	15671000	17069000	8334000	10794000	11667000	11186000	18859000	17009000	12683000	14400000	6186500	6611400	4447400	6323200	5048300	5883000	5400000	5972600	4738900	6956900				By MS/MS	By MS/MS	By MS/MS	True;True;True;True;True;True;True;True;True;True;True;True;True;True;True;True;True;True;True;True;True;True;True;True;True;True;True;True;True;True;True;True;True;True;True;True;True;True;True;True	40	40	14	59.9	59.9	22.8	70.897	0	307.85	27745000000	588	NaN	NaN
7018800	11728000	4901300	13580000	7621800	2714400	4947800	5162100	4154500	7802300	9883400	20482000	23078000	11683000	8370100	9372900	8198400	3583100	9407500	2868300	4679000	4994100	12391000	3176900	3407700	2483100	2972100	2239400	3802900	1113000				By MS/MS	By MS/MS	By MS/MS	True;True;True;True;True;True;True;True;True;True;True;True;True;True;True;True;True;True;True;True;True;True;True;True;True;True	26	26	2	59.1	59.1	5.7	46.736	0	323.31	27348000000	398	NaN	NaN
7687400	10973000	8365800	11109000	5411900	7475300	6237700	5606500	7426500	8732600	12216000	21901000	13930000	13338000	14707000	9969500	16297000	5991300	14050000	4612000	6501600	7229400	7278800	6350000	4153200	3290000	3709800	3142600	8771500	1760600				By MS/MS	By MS/MS	By MS/MS	True;True;True;True;True;True;True;True;True;True;True;True;True;True;True;True;True;True;True;True;True;True;True;True;True;True;True;True;True;True	30	30	30	65.8	65.8	65.8	38.604	0	323.31	26897000000	501	NaN	NaN
22769000	31007000	25920000	18724000	22956000	26707000	20991000	23404000	28381000	33607000	34352000	54040000	33379000	41752000	31237000	28205000	36742000	23570000	40537000	18073000	12395000	16593000	12242000	10117000	10171000	9086900	8284300	8124700	11043000	11006000				By MS/MS	By MS/MS	By MS/MS	True;True;True;True;True;True;True;True;True;True;True;True;True;True;True;True;True;True;True;True;True;True;True;True;True;True;True;True;True;True;True;True;True;True;True;True;True;True;True;True;True;True;True;True;True;True;True;True;True;True;True;True;True;True;True;True;True;True;True;True;True;True;True;True;True;True;True;True;True;True;True;True;True;True;True;True;True;True;True;True…	237	237	235	65.3	65.3	65	629.09	0	323.31	26801000000	1302	NaN	NaN
11583000	19805000	16600000	10011000	36238000	7586200	10513000	6694100	16625000	10788000	17963000	35003000	35857000	20289000	13991000	25933000	17762000	9104800	18162000	4518300	6948000	12269000	10596000	10203000	4706300	3922100	3230800	3077400	1765800	1169500				By MS/MS	By MS/MS	By MS/MS	False;False;False;False;False;False;False;False;False;False;False;False;False;True;True;True;True;True;True;True;True;True;True;True;True;True;True;True;True;True;True;True;True;True;True;True;True;True;True;True;True;True;True;True;True;True;True;True;True;True;True;True;True;True;True;True;True;True;True;True;True;True;True;True;True;True;True;True;True;True;True;True;True;True;True;True;True;T…	133	120	116	58.9	55.1	53.1	291.02	0	323.31	25521000000	1079	NaN	NaN
4046700	4716100	3663300	2990200	3209600	3834700	4357800	3880800	4474800	3348100	6695600	7876800	5409400	7429300	6535300	6074600	8586400	7069500	8407500	6994100	2210600	2730600	1937400	2363800	2135900	2305000	2296900	2527100	2125500	2436300				By MS/MS	By MS/MS	By MS/MS	True;True;True;True;True;True;True;True;True;True;True;True;True;True;True;True;True;True;True;True;True;True;True;True	24	24	21	77.6	77.6	74.5	29.174	0	224.08	25177000000	351	NaN	NaN
9375100	9233100	5886300	5422200	3867500	8595900	9094500	7883100	8149400	8101300	16204000	14879000	8009100	13155000	12892000	10622000	18958000	17679000	18434000	22607000	6363600	6289900	4474500	5121400	6273700	7082800	6881100	8415600	6432300	9560600				By MS/MS	By MS/MS	By MS/MS	False;False;True;True;True;True;True;True;True;True;True;True;True;True;True;True;True;True;True;True;True;True;True;True;True;True;True;True;True;True;True;True;True;True;True;True;True;True;True;True;True;True;True;True;True	45	43	22	59.4	57.7	32.3	83.263	0	323.31	25024000000	598	NaN	NaN
6626400	9432100	11265000	3571000	16223000	4403500	5434300	3224400	9900400	5337500	11433000	19199000	16937000	13617000	11987000	16724000	14438000	5537300	11429000	2829400	3049300	4402100	4945400	5402500	1945600	2196700	1534400	1343300	857450	475250				By MS/MS	By MS/MS	By MS/MS	True;True;True;True;True;True;True;True;True;True;True;True;True;True;True;True;True;True;True;True;True;True;True;True;True;True;True;True;True;True;True;True;True;True;True;True;True;True;True;True;True;True;True;True;True;True;True;True;True;True;True;True;True;True;True;True;True	57	57	51	32.1	32.1	29.5	203.05	0	323.31	24087000000	778	NaN	NaN
8881800	8079200	9293700	13568000	17925000	15081000	4530000	6623500	10309000	6324600	13265000	32499000	32195000	26338000	7428700	18789000	11969000	9008800	9496900	2133000	5423900	6818500	5977600	3429700	4235900	1551200	3630900	1945200	3858600	1303800				By MS/MS	By MS/MS	By MS/MS	True;True;True;True;True;True;True;True;True;True;True;True;True;True;True;True;True;True;True;True;True;True;True;True;True;True;True;True;True;True;True;True;True;True;True;True;True;True;True;True;True;True;True;True;True;True;True;True;True;True;True;True;True;True;True;True;True;True;True;True;True;True;True;True;True;True;True;True;True;True	70	70	69	48.6	48.6	48.2	193.51	0	323.31	23711000000	887	NaN	NaN
7328900	6374300	6364400	4225100	11126000	4423900	5812900	8391900	5437300	7162700	11950000	11068000	13202000	11002000	10723000	11941000	12338000	10996000	11673000	13894000	4262500	5212400	5176000	4718300	3197100	3678800	2701300	4890500	2574900	4194200				By MS/MS	By MS/MS	By MS/MS	True;True;True;True;True;True;True;True;True;True;True;True;True;True;True;True;True;True;True;True;True;True;True;True;True;True;True;True	28	28	21	70.3	70.3	56.6	39.42	0	291.46	23462000000	509	NaN	NaN
4572400	5351600	2138600	7523100	7021600	1226200	3012200	5458500	3880000	7313900	8081300	9454500	5699700	11349000	8637000	11039000	4396500	3893800	8992300	2392300	1643600	2273900	5218200	872460	2282700	351550	1580800	954130	1234300	168430				By MS/MS	By MS/MS	By MS/MS	False;False;False;False;False;False;False;True;True;True;True;True;True;True;True;True	16	9	7	66.4	47.3	33.6	36.105	0	106.14	23371000000	296	NaN	NaN
7886500	9044600	10463000	9062000	13326000	5752600	6826300	6240400	9240500	8945000	14546000	20422000	29226000	19055000	16593000	17459000	19958000	8958200	15754000	5968000	5259100	6147400	7225400	5245800	3640100	3435400	3410300	3539300	3290400	1495500				By MS/MS	By MS/MS	By MS/MS	True;True;True;True;True;True;True;True;True;True;True;True;True;True;True;True;True;True;True;True;True;True;True;True;True;True;True;True;True;True;True;True;True;True;True;True;True;True;True;True;True;True;True;True;True;True;True	47	47	16	66	66	24.8	75.872	0	217.39	22653000000	648	NaN	NaN
3769200	7999000	8016000	1698700	15985000	2713100	4702600	2241000	5593500	1890000	6780800	11995000	5640900	6545200	5129500	10446000	8856900	2064800	4034900	1403200	3112000	6782400	3776000	5165900	2471100	4200000	1576800	859230	669610	677910				By MS/MS	By MS/MS	By MS/MS	True;True;True;True;True;True;True;True;True;True;True;True;True	13	13	4	68.4	68.4	24.9	20.567	0	168.14	22055000000	313	NaN	NaN
6398600	9311500	7257200	4367900	13543000	6337100	4629300	4171800	8770500	5837700	7947500	12097000	10132000	7781000	8584500	8662600	9599300	3894800	10066000	1843000	2345400	3776400	2546400	3328100	1645300	1850400	1233500	1399900	1660800	1322200				By MS/MS	By MS/MS	By MS/MS	True;True;True;True;True;True;True;True;True;True;True;True;True;True;True;True;True;True;True	19	19	19	90.2	90.2	90.2	22.782	0	204.1	21959000000	420	NaN	NaN
8525100	17368000	4986800	10388000	15170000	4114800	5646000	3244500	9432000	8140400	9634500	11681000	18910000	17245000	9233500	14402000	7778200	4621400	7825200	2410200	5214100	6247100	9706700	4604200	5633200	3377300	3259300	2390700	4493800	1301800				By MS/MS	By MS/MS	By MS/MS	True;True;True;True;True;True;True;True;True;True;True;True;True;True;True;True;True;True;True;True;True;True;True;True;True;True;True;True;True;True;True;True	32	32	32	76.8	76.8	76.8	30.777	0	185.5	21489000000	367	NaN	NaN
6445200	6743800	3905300	4077500	7331500	3490000	4887000	5978800	5180900	6700000	10376000	10126000	12981000	13301000	10489000	10933000	13696000	8503800	11052000	11039000	3256600	3464700	4541300	3712900	2712900	2982200	2580000	3061300	2964200	2729700				By MS/MS	By MS/MS	By MS/MS	True;True;True;True;True;True;True;True;True;True;True;True;True;True;True;True;True;True;True;True;True;True;True;True;True;True;True;True;True;True;True;True;True;True;True;True;True	37	37	4	78.2	78.2	9.4	57.936	0	323.31	20929000000	450	NaN	NaN
10383000	17248000	6596000	10590000	17527000	5554200	4723500	2705100	9940400	13820000	14973000	30365000	23984000	25106000	20760000	16073000	13198000	5321600	18468000	2581800	6724000	10223000	13184000	5358600	7270200	4245800	5042400	3792400	5402200	1462900				By MS/MS	By MS/MS	By MS/MS	True;True;True;True;True;True;True;True;True;True;True;True;True;True;True;True;True;True;True;True;True;True;True;True;True;True;True;True;True;True;True;True;True;True;True;True;True;True;True;True;True;True;True;True;True;True;True;True;True;True;True;True;True;True;True;True;True;True;True;True;True;True;True;True;True;True;True;True;True;True;True;True;True;True;True;True;True;True;True;True…	96	96	96	59.5	59.5	59.5	187.15	0	323.31	20858000000	853	NaN	NaN
8336400	11199000	7128300	7522700	5354700	7241000	8758000	6630200	7687800	7070500	12329000	12627000	8102000	10977000	12204000	9208800	12626000	12416000	8793100	15679000	4964400	4368500	3294900	4572700	3762200	3906300	3765300	5633900	3570100	6548200				By MS/MS	By MS/MS	By MS/MS	True;True;True;True;True;True;True;True;True;True;True;True;True;True;True;True;True;True;True;True;True;True;True;True;True;True;True;True;True;True;True;True;True;True	34	34	34	60.9	60.9	60.9	59.75	0	303.85	20540000000	459	NaN	NaN
5397200	7775600	4840900	4946100	8545400	5476400	4760000	3447800	6673900	3973700	9544000	12457000	5146800	12995000	7630200	7186700	13146000	7737900	8806800	3866200	2911400	3804200	2705800	3264400	2220200	1953100	2140900	2072100	2268200	1934300				By MS/MS	By MS/MS	By MS/MS	False;False;False;False;False;True;True;True;True;True;True;True;True;True;True;True;True;True;True;True;True;True;True;True;True;True;True;True;True;True;True;True;True;True;True;True;True;True	38	33	18	65	59.3	33.6	70.108	0	275.51	20538000000	481	NaN	NaN
4946600	6033400	3929400	3897700	1258700	4678900	5335600	4939900	3320500	5142800	11991000	13983000	4040000	12030000	7671200	4699500	14697000	7905800	6428600	11129000	1453500	1130000	1329000	948010	1266100	1449900	1390800	2000400	1534300	1116600				By MS/MS	By MS/MS	By MS/MS	False;False;False;False;False;False;False;False;False;False;True;True	12	2	0	60.8	6	0	18.804	0	5.8053	20485000000	124	NaN	NaN
4438000	5367400	3182600	2957300	4105900	3921900	4483500	6057800	4780700	4688600	8625700	10649000	3861900	7618600	5806200	5971200	8769700	8233200	6203100	8713600	1555000	1554200	1292600	1429300	1130000	1772800	1625000	1386000	1615900	2350600				By MS/MS	By MS/MS	By MS/MS	True;True;True;True;True;True;True;True;True;True;True;True;True	13	13	13	75.2	75.2	75.2	18.012	0	91.878	19697000000	274	NaN	NaN
6311300	6964700	4916300	5165900	5502300	5200500	5380600	6697800	5852100	5549500	11445000	12279000	7285900	9815600	10130000	8944400	11962000	13365000	9429300	8401800	3707900	4041000	2969000	3265300	3155200	2915200	3193900	4554900	2858200	4810800				By MS/MS	By MS/MS	By MS/MS	True;True;True;True;True;True;True;True;True;True;True;True;True	13	13	10	53.3	53.3	40.2	22.11	0	30.551	18452000000	295	NaN	NaN
5929800	7403200	3859500	3860600	1950300	6552900	7221600	4644500	5613000	5191800	10218000	8578400	5424400	6841700	14451000	6136500	14654000	11286000	7838400	13228000	4547100	4539400	3028300	3807600	3777500	4926000	4947500	5075100	3219800	5329500				By MS/MS	By MS/MS	By MS/MS	True;True;True;True;True;True;True;True;True;True;True;True;True;True;True;True;True;True;True;True;True;True;True;True;True;True;True;True;True;True;True;True;True;True;True;True;True;True;True;True;True;True;True;True;True;True	46	46	44	52.1	52.1	50.3	92.468	0	323.31	18387000000	572	NaN	NaN
4171900	3187500	2821400	4515600	10243000	3285500	1493900	5863800	3257400	3666400	7209400	9599500	12807000	15770000	4458700	13944000	5657600	5432500	4221000	1167900	2897600	4313100	3083800	925930	3050600	1343100	2245800	1009900	1593600	2091500				By MS/MS	By MS/MS	By MS/MS	True;True;True;True;True;True;True;True;True;True;True;True	12	12	12	40.9	40.9	40.9	33.922	0	49.403	17111000000	177	NaN	NaN
5981900	8923100	4329600	3924700	2369500	7554200	8429900	4140100	6430900	4499600	11282000	11208000	3321100	7267400	9990700	6713600	13573000	12906000	9372300	15360000	3755800	4075600	2115800	3427800	3257600	4758500	4691800	4419200	2698600	3562600				By MS/MS	By MS/MS	By MS/MS	True;True;True;True;True;True;True;True;True;True;True;True;True;True;True;True;True;True;True;True;True;True;True;True;True;True;True;True;True;True;True;True;True;True	34	34	26	56.6	56.6	45.1	56.782	0	240.99	16822000000	480	34	34
6865500	10197000	10104000	3781200	15881000	4185600	5835600	6539700	9820900	8895200	10296000	14521000	17253000	10606000	7854800	15605000	9364500	3176100	10402000	3550700	4041600	6221100	6639100	5422500	3000900	3808800	1956800	2176200	1653400	942490				By MS/MS	By MS/MS	By MS/MS	True;True;True;True;True;True;True;True;True;True;True;True;True;True;True;True;True;True;True;True;True;True;True;True;True;True;True;True;True;True;True;True;True;True;True;True;True;True;True;True;True;True;True;True;True;True;True;True;True;True;True;True;True;True;True;True	56	56	13	57.1	57.1	14	93.23	0	323.31	16762000000	507	NaN	NaN
6297200	10179000	7893800	5768300	11721000	4051000	6190300	6591000	7719400	6626000	10026000	16398000	10125000	12097000	8292100	10719000	10669000	5267200	9992100	3707700	4472100	6328500	6415500	5752100	3405400	3999800	2890100	3029000	3311900	1191400				By MS/MS	By MS/MS	By MS/MS	True;True;True;True;True;True;True;True;True;True;True;True;True;True;True;True;True;True;True;True;True;True;True;True;True;True;True;True;True;True;True;True;True;True;True;True	36	36	1	55.4	55.4	2.4	81.94	0	306.92	16559000000	458	NaN	NaN
4396600	9836900	7459400	1724000	16573000	2839000	5357100	1210100	5874600	2922100	7838900	17659000	9139200	4756200	5433200	8742700	3966000	1872300	5406600	1341500	3324700	5326800	5948600	6363400	2807900	3737400	2101200	1390800	630730	402800				By MS/MS	By MS/MS	By MS/MS	True;True;True;True;True;True;True;True;True;True;True;True;True;True;True;True;True;True;True;True;True;True;True;True;True;True;True;True;True;True;True;True;True;True;True;True;True;True;True;True;True;True;True;True;True;True;True;True;True;True;True;True;True;True;True;True;True;True;True;True;True;True;True;True;True;True;True;True;True;True;True;True;True;True;True;True;True;True;True;True	80	80	7	52	52	6.4	172.77	0	323.31	16512000000	659	NaN	NaN
877030	1137900	769770	288540	1040200	517810	429250	195280	792470	439110	998670	766390	519340	392830	383460	725700	591060	322090	531170	203540	863300	707430	625100	666560	290080	375440	274230	276840	155060	172160				By MS/MS	By MS/MS	By MS/MS	False;False;False;False;False;False;False;False;False;False;False;False;False;False;False;False;False;False;False;False;False;False;False;False;False;False;False;False;False;False;False;False;False;False;False;True;True;True	38	3	0	77.8	8.8	0	32.677	0	11.836	15952000000	107	NaN	NaN
3942200	5464000	6846100	4468100	8221300	2853500	3448700	5029600	5516100	5320400	5006500	11186000	3558700	5016800	4210800	6557300	6189400	2956000	4683800	1124500	3521100	4386600	4081800	3448800	2473500	2555100	2387100	1759000	2742600	1018600				By MS/MS	By MS/MS	By MS/MS	True;True;True;True;True;True;True;True;True;True;True	11	11	9	72.6	72.6	71.9	14.716	0	98.832	15152000000	291	NaN	NaN
4722000	5838100	1981900	7483000	8873200	1310500	2715900	5184300	4205500	9061400	6365100	9892800	8479300	11064000	9054900	9582200	5200300	2772500	9419300	1587800	1313500	784570	4543900	1218000	1485300	864190	1528700	719950	1275900	978130				By MS/MS	By MS/MS	By MS/MS	True;True;True;True;True;True;True	7	7	7	80.4	80.4	80.4	11.765	0	193.06	14871000000	263	7	7
3125300	4811100	4686100	2141100	10676000	2135000	2407400	2109100	5293200	3359900	5813600	8557200	2205000	7379300	6870500	9727400	9049700	4490400	6981900	4158400	1421200	2718500	2602700	2629300	1267200	1507000	1121900	1205600	913980	792130				By MS/MS	By MS/MS	By MS/MS	False;False;False;False;False;False;False;False;False;False;True;True;True;True;True;True;True;True;True;True;True;True;True;True;True;True;True;True;True;True	30	20	0	76.2	59.3	0	29.032	0	93.946	14806000000	195	NaN	NaN
2608200	2840400	482610	5115700	4016800	617660	703060	1626800	1797500	4426000	7713000	11675000	12435000	8673400	11187000	7765500	5354900	4168500	14185000	2296200	1830900	761730	5338300	834740	1912500	609420	1746200	788000	1402600	2628500				By MS/MS	By MS/MS	By MS/MS	False;False;False;False;False;False;False;False;True;True;True;True;True;True	14	6	5	54.9	31.6	27.3	35.9	0	148.95	14397000000	191	NaN	NaN
3690100	5978100	2833500	2843600	1235800	4881400	4449700	2533500	3467500	2354200	3792100	3816000	829200	4523500	1870900	1376300	5265500	2754900	2588400	2596900	1230600	1494100	1027200	947980	1108000	980830	1066100	1868600	923270	1392200				By MS/MS	By MS/MS	By MS/MS	True;True;True;True;True;True;True	7	7	7	27.8	27.8	27.8	20.863	0	15.613	14066000000	225	NaN	NaN
6322600	7713800	3156700	2624500	1620700	5871800	7023800	5197200	4707100	2963400	10552000	6511300	4379100	4631400	9665300	6359700	11045000	15518000	7409400	17932000	3680000	3495000	1838600	3154200	3632100	5016800	4290600	6038600	2727900	3607100				By MS/MS	By MS/MS	By MS/MS	True;True;True;True;True;True;True;True;True;True;True;True;True;True;True;True;True;True;True;True;True;True;True;True;True;True;True;True;True;True;True;True;True;True	34	34	34	53.7	53.7	53.7	57.116	0	178.64	13796000000	384	NaN	NaN
2444100	1715100	587140	3033500	3434900	513460	879820	2005200	4087700	4222200	4444300	7008600	7742700	10471000	3854600	1993600	4192700	1123000	9410200	896530	1016600	482810	1440600	799950	668660	173700	787030	882850	1520700	174230				By MS/MS	By MS/MS	By MS/MS	True;True;True;True;True;True;True;True;True;True;True;True;True;True	14	14	5	50	50	22.4	42.848	0	241.44	13178000000	227	NaN	NaN
5273700	8026500	2951200	3387400	7065500	2924600	5993100	7377600	5297700	5512200	7810800	11076000	6479400	6487300	6235900	6649700	7686400	6936200	5692600	12572000	2351400	1860400	2107300	1900700	1894100	2242600	2014500	2445200	1773800	3051800				By MS/MS	By MS/MS	By MS/MS	True;True;True;True;True;True;True;True;True;True;True;True;True;True;True;True;True;True;True;True;True;True;True;True	24	24	22	69.1	69.1	59.9	47.168	0	124	12861000000	329	NaN	NaN
4552500	4680900	4211700	3105800	5298300	4338200	4026200	4245100	5202300	5111400	7105900	9122700	7416800	7633100	6841300	6979500	9800500	6421200	11005000	6696200	2149300	2557100	2071700	2198200	1995800	2015000	1881600	2119800	1816900	2105600				By MS/MS	By MS/MS	By MS/MS	False;False;False;True;True;True;True;True;True;True;True;True;True;True;True;True;True;True;True;True	20	17	14	72.2	66.1	58.8	27.745	0	304.83	12781000000	277	NaN	NaN
2190800	1656600	2982700	4006500	1345900	2072500	1182000	2040300	1912400	2282800	4312700	14031000	5855400	5168700	2398700	3431100	5436900	3156600	4154900	1338400	1656200	1512200	1497800	885390	738470	680490	952180	905390	724350	425810				By MS/MS	By MS/MS	By MS/MS	True;True;True;True;True;True;True	7	7	7	72.2	72.2	72.2	10.18	0	10.395	12748000000	110	NaN	NaN
3412400	11514000	7710800	4156200	631460	1991600	2727800	923170	4780200	6684800	5708800	13084000	1247400	10443000	7984800	3468900	5997300	2375000	5681300	850930	1651000	3022500	2302000	3302200	928370	923970	1300900	1007600	1638900	221720			+	By MS/MS	By MS/MS	By MS/MS	False;False;False;False;True;True;True;True;True;True;True;True;True;True;True;True;True;True;True;True;True;True;True;True;True;True;True;True;True;True;True;True;True;True;True;True;True;True	38	34	8	53.9	49.8	12.2	62.378	0	323.31	12195000000	470	NaN	NaN
9108600	11485000	7125100	7009000	1436500	12576000	8638400	6643000	8881400	5357600	13695000	13108000	2233200	12464000	14124000	5955600	15150000	17380000	14937000	17681000	4372900	5448600	2889600	4818900	3446600	3129900	4387700	3999200	3189300	8434800				By MS/MS	By MS/MS	By MS/MS	False;False;False;False;False;False;False;False;False;False;False;False;False;False;False;False;False;False;True;True;True;True;True;True;True;True;True;True;True;True;True;True;True;True;True;True;True;True;True;True;True;True;True;True;True;True;True;True;True;True;True;True;True;True;True;True;True;True;True;True;True;True;True;True;True;True;True;True;True;True;True;True;True;True;True;True;T…	127	109	109	57.5	52	52	281.63	0	323.31	12114000000	818	NaN	NaN
5739000	5498600	2781100	3516700	6138300	3141200	4235100	6784700	4808000	5906600	7988700	8592000	7636400	10222000	7567600	7940500	10301000	8126000	7593300	9233300	4205400	5581800	4969500	5000200	4460600	4147000	3995700	3869000	3608500	4011200				By MS/MS	By MS/MS	By MS/MS	True;True;True;True;True;True;True;True;True;True;True;True;True;True;True;True;True;True;True;True;True;True;True;True;True;True;True;True;True;True;True	31	31	2	71.9	71.9	6.2	44.614	0	323.31	11522000000	363	31	31
3492800	4874800	4250300	3648600	7983400	1922300	2726800	3019100	3920800	3782500	5319000	8001800	8219900	7051300	5619500	6011100	5258000	2981500	5602100	1763600	2369400	3037500	3420600	2807900	1395600	1667600	1305200	1301600	2239000	605660				By MS/MS	By MS/MS	By MS/MS	True;True;True;True;True;True;True;True;True;True;True;True;True;True;True;True;True;True;True;True;True;True;True;True;True;True;True;True;True;True;True;True;True;True;True	35	35	7	73.1	73.1	20.1	61.161	0	323.31	11497000000	314	35	35
6510500	4361500	1840500	1472000	818360	3762600	5261900	7953900	2484200	5322000	11012000	3599300	1233600	1396500	3810600	5797200	6008100	20581000	17848000	25003000	3093100	2156200	594050	1641300	1808600	4177200	2868300	3726800	1936000	10818000				By MS/MS	By MS/MS	By MS/MS	True;True;True;True;True;True;True;True;True;True;True;True;True;True;True;True;True;True;True;True;True;True;True;True;True;True;True;True;True;True;True;True;True;True;True;True;True;True;True;True;True;True;True;True;True;True;True;True;True;True;True;True;True;True;True;True;True;True;True;True;True;True;True;True;True;True;True;True;True;True;True;True;True;True;True;True;True;True;True;True…	88	88	88	43.1	43.1	43.1	273.42	0	323.31	11367000000	617	NaN	NaN
6051100	7524900	5190200	5948500	4348000	6201500	5896700	7049100	6028000	6248100	8633700	14208000	8314100	10268000	11316000	7048500	11213000	9800400	9593600	6007800	3484700	4004600	2979200	3085800	2988000	2906800	2925700	2900100	3895500	3017200				By MS/MS	By MS/MS	By MS/MS	True;True;True;True;True;True;True;True;True;True;True;True;True;True;True;True;True;True;True;True;True;True;True;True;True;True;True;True;True;True;True;True;True;True;True;True;True;True;True;True;True;True;True;True;True;True;True;True;True;True;True;True;True;True;True;True;True;True;True;True;True;True;True;True;True;True;True;True;True;True;True;True;True;True;True;True;True;True;True;True…	126	126	0	54.5	54.5	0	284.54	0	323.31	11347000000	840	126	126
3809900	5488600	3689800	3019100	19883000	1900900	2396200	2709200	4260300	6364400	5672300	6314500	5473000	8240200	5497400	6731500	4632700	2788300	4081500	1889800	2825400	4082600	4641300	3592300	1877600	1691500	1268900	1542100	2223800	747400				By MS/MS	By MS/MS	By MS/MS	True;True;True;True;True;True;True;True;True;True;True;True;True;True;True;True;True;True;True;True;True;True;True;True;True;True;True;True;True;True;True;True;True;True;True;True;True;True;True;True;True;True;True;True;True;True;True;True;True;True;True;True;True;True;True;True;True;True;True;True;True;True;True;True;True;True;True;True;True;True	70	70	70	41.8	41.8	41.8	195.98	0	323.31	11331000000	555	NaN	NaN
4903900	6023400	5772200	4902000	20994000	3219900	2985500	3925100	5884500	6631500	7684100	13386000	10093000	10520000	6807600	8904100	7252700	4354800	7481700	2557700	3091900	4151200	4334500	3474900	1823400	1740700	1264500	1541800	2359400	755050				By MS/MS	By MS/MS	By MS/MS	True;True;True;True;True;True;True;True;True;True;True;True;True;True;True;True;True;True;True;True;True;True;True;True;True;True;True;True;True;True;True;True;True;True;True;True;True;True;True;True;True;True;True;True;True;True;True;True;True;True;True;True;True;True;True;True;True;True;True;True;True;True;True;True;True;True;True	67	67	65	42.5	42.5	41.3	177.6	0	323.31	11268000000	536	NaN	NaN
4041100	2423200	6806700	9514700	529130	279890	1570500	486420	6883400	5104500	3800500	26009000	1205100	1155700	6501800	4552800	7630600	630020	1137200	659770	1748400	315270	3906400	332900	1133800	2078200	756100	562940	1639700	189030				By MS/MS	By MS/MS	By MS/MS	True;True;True;True;True;True;True	7	7	7	52.6	52.6	52.6	13.242	0	77.112	11226000000	182	7	7
2718300	2255100	1842300	1112800	3322900	2230200	2212800	2911000	2558700	976880	2826500	2327100	2295900	3339100	3135400	3200200	5160100	4307400	4193900	2349300	1128000	2066600	909520	1394400	1095100	1118200	1115400	1149300	721920	948570				By MS/MS	By MS/MS	By MS/MS	True;True;True;True;True;True;True;True;True;True;True;True;True;True;True;True;True;True;True;True	20	20	20	79	79	79	25.035	0	205.24	11043000000	232	20	20
3565200	5039200	2973400	4702100	825740	6384600	4346600	3042600	4780000	3492500	4783900	4731200	3398700	8800200	3489600	3266800	8932900	1857600	5119400	1866600	1792000	2777500	1532100	2260400	979530	1186400	1965800	918600	1293900	410140				By MS/MS	By MS/MS	By MS/MS	True;True;True;True;True;True;True;True;True;True;True;True;True;True;True;True;True;True;True;True;True;True;True;True;True;True	26	26	26	72	72	72	38.714	0	323.31	10784000000	295	NaN	NaN
3345800	3078700	2961900	3280600	6378200	805450	1802400	3167600	2919200	4950300	6681800	9046500	19061000	6111000	5657900	9598000	8393800	2845700	8433800	7072500	1920300	1734800	2159900	777230	1903100	1239800	1059900	2713800	2791700	770150				By MS/MS	By MS/MS	By MS/MS	True;True;True;True;True;True;True;True;True;True;True;True;True;True;True;True;True;True;True;True;True;True;True;True;True;True;True;True;True;True;True	31	31	30	50.5	50.5	49.2	77.328	0	323.31	10680000000	367	NaN	NaN
3303500	3891400	2679800	2176900	4918600	3864900	3149700	2455300	4783500	2624200	6625000	7900300	2689300	5816900	4962900	6562400	10283000	8823300	5557100	4337200	1195100	1683400	851970	1445300	753460	1100100	1219500	962580	843200	1332500				By MS/MS	By MS/MS	By MS/MS	True;True;True;True;True;True;True;True;True;True;True;True	12	12	12	61.1	61.1	61.1	16.837	0	234.47	10540000000	159	NaN	NaN
5910800	6585500	2781400	2909900	2190400	3693400	5161700	5245200	4116300	4337500	8141600	5633000	3484100	5106900	6297800	5015400	5943100	10565000	7711100	12082000	3363800	2474800	1672600	2252800	3649900	3340900	3323400	5929300	2687400	8284500				By MS/MS	By MS/MS	By MS/MS	True;True;True;True;True;True;True;True;True;True;True;True;True;True;True;True;True;True;True;True;True;True;True;True;True;True;True;True;True;True;True;True	32	32	32	61.6	61.6	61.6	61.054	0	246.31	10494000000	345	NaN	NaN
2773200	3972900	3395100	3146400	7757600	1677800	2027600	2244500	3429100	3388500	5053700	7954100	7430600	6753400	5089500	5570300	5253600	3013200	5507600	1535700	1195700	1697800	1646500	1257400	682190	885500	556610	645870	1030000	275110				By MS/MS	By MS/MS	By MS/MS	True;True;True;True;True;True;True;True;True;True;True;True;True;True;True;True;True	17	17	17	40.8	40.8	40.8	43.476	0	155.63	10492000000	160	NaN	NaN
1972200	2377800	1827900	1309200	1183600	1943600	1668500	2589400	1917000	1736900	3622000	4974000	3338100	3491100	3171900	3689400	4534800	2984700	4714800	2594400	1051500	898710	969420	813980	694840	850860	898270	1017000	1040100	1322700				By MS/MS	By MS/MS	By MS/MS	False;False;False;False;False;False;False;False;False;False;False;False;False;False;False;False;False;False;False;False;False;False;False;False;False;False;False;False;False;True;True;True;True;True;True;True;True;True;True;True;True;True;True;True;True;True;True;True;True;True;True;True;True;True;True;True;True;True;True;True;True;True;True;True;True;True;True;True;True;True;True;True;True;True;…	98	69	68	49	37.1	36.7	229	0	323.31	10466000000	328	NaN	NaN
2977500	4221700	4283300	3651200	3239300	2466400	2496500	3073800	3625200	4787700	4287600	8398200	6369900	5433400	4128600	4983000	5269300	3236000	4110900	1718500	1580800	1179200	1646600	1316600	1128600	1227900	998340	1192600	1079300	458570				By MS/MS	By MS/MS	By MS/MS	True;True;True;True;True;True;True;True;True;True;True;True;True;True;True;True;True;True;True;True;True;True;True;True;True;True;True;True;True;True;True;True;True;True;True;True;True	37	37	37	48.4	48.4	48.4	106.69	0	323.31	10435000000	354	NaN	NaN
6394700	7728100	5085600	5453000	2866400	6249600	6398600	4954900	4935200	4387400	9749400	8854200	7624200	6907300	8716000	6674600	11945000	11140000	9399800	13484000	3070100	3057000	2181700	2974600	2763900	2871700	2844400	3615800	2692600	3484600				By MS/MS	By MS/MS	By MS/MS	True;True;True;True;True;True;True;True;True;True;True;True;True;True;True;True;True;True;True;True;True;True;True;True;True;True;True;True;True;True;True;True;True;True;True;True;True;True;True;True;True;True;True;True;True;True;True;True;True;True;True;True;True;True;True;True;True;True;True;True;True;True;True;True;True;True;True;True;True;True;True;True;True;True;True	75	75	75	47.9	47.9	47.9	192.06	0	323.31	10400000000	611	NaN	NaN
592810	1288800	536490	586470	8891.6	589040	854030	557800	796250	435580	10536000	10086000	148380	8281000	11780000	5525400	11650000	14807000	8321500	9012000	111630	156690	115870	162540	104910	125430	126380	124660	95996	73811			+	By MS/MS	By MS/MS	By MS/MS	True;True	2	2	2	1.8	1.8	1.8	56.682	0.0008832	2.7366	10346000000	21	NaN	NaN
5398900	7612100	3383000	3953800	2325500	6514500	6173600	4401900	5900100	5273100	7792400	7348400	3423100	4797500	9741600	5073700	11212000	8010000	7118300	8131800	3063000	3338100	2223600	3238900	2328000	3910900	3345700	3380600	2098300	2748100				By MS/MS	By MS/MS	By MS/MS	False;False;True;True;True;True;True;True;True;True;True;True;True;True;True;True;True;True;True;True;True;True;True;True;True;True;True;True;True;True;True;True;True;True;True;True;True;True;True	39	37	37	56.9	55.8	55.8	72.332	0	269.04	10158000000	350	39	37
2786500	3743300	3972700	2311800	10523000	1747200	2514300	1690300	3765300	2776400	5147400	10976000	7574700	4865500	4600700	7041100	5964200	2837400	4700300	1240100	2355600	3248400	2482400	3103300	1334200	1722200	1256400	1126300	1022600	452580				By MS/MS	By MS/MS	By MS/MS	True;True;True;True;True;True;True;True;True;True;True;True;True;True;True;True;True;True;True;True;True;True;True;True;True;True;True;True	28	28	27	58	58	53.1	62.224	0	135.19	10083000000	297	NaN	NaN
4356400	5119800	4483800	2076100	6277200	3041900	4064300	5105600	4425700	3723600	4760000	6284200	5091600	5212700	3944400	5721000	6036500	4577800	4897000	4605100	1671300	2263000	1740500	1872400	1320200	1885500	1454300	1536000	1493400	1476900				By MS/MS	By MS/MS	By MS/MS	True;True;True;True;True;True;True;True;True;True;True;True;True;True;True;True	16	16	13	78.9	78.9	58.4	18.502	0	72.591	10072000000	191	NaN	NaN
2996700	4254400	1675000	1616700	1204300	2661700	3072900	2968900	2948300	2757400	4316000	4375800	1468300	4081300	3477900	2701300	5685200	4660400	4066200	5501700	1523300	1523700	997580	1178700	1506600	1784400	1817800	2086500	1369500	2216600				By MS/MS	By MS/MS	By MS/MS	True;True;True;True;True;True;True;True;True;True;True;True;True;True;True;True;True;True;True;True;True;True	22	22	21	63.5	63.5	63.5	37.429	0	203.55	10002000000	320	NaN	NaN
3998400	4029900	2866200	2312900	2052100	4193000	3647600	3444600	3407500	2917300	6129300	6885500	3881200	6021300	5320200	4819700	8114600	5953800	6610400	6713700	1852400	2399400	1639400	1821000	2126100	1744800	1881600	2864000	1891000	2257800				By MS/MS	By MS/MS	By MS/MS	False;False;False;False;False;False;False;False;False;False;False;False;False;False;False;True;True;True;True;True;True;True;True;True;True;True;True;True;True;True;True;True;True;True;True;True;True;True;True;True;True;True;True	43	28	24	49.7	35.4	29.9	84.659	0	140.41	9969700000	327	NaN	NaN
4742500	9037200	5234900	4793600	7513300	2490900	5100900	7591500	5579900	7264400	7368900	12823000	10243000	7341900	3405900	10150000	5474400	4559900	5290100	3099300	2204900	2593700	4395200	1260700	1609200	1886400	2703600	1860100	1099300	501470				By MS/MS	By MS/MS	By MS/MS	True;True;True;True;True;True;True;True;True;True;True;True;True;True;True;True;True;True;True;True;True;True;True;True;True;True;True;True;True;True	30	30	30	58.9	58.9	58.9	74.68	0	299.32	9907100000	324	NaN	NaN
3602900	5099100	4558200	2600400	6245600	2483200	2580900	3299300	4328900	3334900	6038000	9805000	9581000	6672000	4604200	8505200	8024600	3582200	5735300	2293300	1326400	1721000	1726100	1663900	889780	979250	672500	846410	764820	376360				By MS/MS	By MS/MS	By MS/MS	True;True;True;True;True;True;True;True;True;True;True;True;True;True;True;True;True;True;True;True;True;True;True;True;True;True;True;True;True;True;True;True;True	33	33	28	64.9	64.9	56.4	73.91	0	323.31	9824400000	341	NaN	NaN
4693000	4941900	3582500	3121000	3128800	4858100	4623300	4513800	4512200	3325200	9113000	9267400	6300800	7077300	7396600	6699600	11834000	11480000	11092000	11586000	2480300	2691300	1865000	2520700	2337500	2789200	2482000	3189400	1852500	2887600				By MS/MS	By MS/MS	By MS/MS	True;True;True;True;True;True;True;True;True;True;True;True;True;True;True;True;True;True;True;True;True;True;True;True;True;True;True;True;True;True;True;True;True;True;True;True;True;True;True;True;True;True;True;True	44	44	43	61.7	61.7	60.8	89.321	0	241.55	9581300000	366	NaN	NaN
2427100	3726300	1705400	1308200	6476900	2903500	3584500	2253600	5398900	927960	3327200	4017800	1108700	1997600	2878500	3783200	5267500	2772300	2584200	1368800	1051400	1481700	580680	1881400	476740	1185000	732770	656030	357080	265150				By MS/MS	By MS/MS	By MS/MS	True;True;True;True;True;True;True;True;True;True;True;True;True;True;True;True;True;True;True	19	19	18	71.7	71.7	69.6	42.644	0	184.37	9449400000	210	NaN	NaN
4365100	7157800	5147100	5581400	10618000	1957800	2063400	5597000	4760500	4882100	5684000	11504000	16050000	6135100	6963200	8520900	4521300	1666500	7649200	3913900	1468700	1956600	2690800	1357800	1251800	1077000	649540	968420	1036400	298390				By MS/MS	By MS/MS	By MS/MS	True;True;True;True;True;True;True;True;True;True;True;True;True;True;True;True;True;True;True;True;True;True;True;True;True;True;True;True;True;True;True;True;True;True;True;True;True;True;True;True;True;True;True;True;True;True;True;True;True;True;True;True;True;True;True;True;True;True;True;True;True;True;True;True;True;True;True;True;True	69	69	69	38.5	38.5	38.5	256.5	0	323.31	9342700000	518	NaN	NaN
3372800	4677100	2613700	3045400	2267600	2944800	3263000	2565000	3235000	2930300	6419900	6060800	3426300	5448300	5962300	4741600	6716800	6368000	4558900	8594200	1469200	1586000	1239700	1679300	1455100	1364800	1215300	1789700	1218800	2258500				By MS/MS	By MS/MS	By MS/MS	True;True;True;True;True;True;True;True;True;True;True;True;True;True;True;True;True;True;True;True;True;True;True;True	24	24	24	64.8	64.8	64.8	56.559	0	182.55	9176800000	330	NaN	NaN
2513000	1865500	4066300	6942200	314810	133310	1184900	312950	3688000	3712000	3835800	19168000	853980	1122700	5282800	3881000	8410800	572940	969150	673480	1643800	282180	3712000	357780	1220700	1984900	749980	615590	1252800	181330				By MS/MS	By MS/MS	By MS/MS	True;True;True;True;True;True;True;True	8	8	8	58.1	58.1	58.1	10.834	0	27.363	8738000000	144	8	8
5375600	5875200	5078700	4722300	4375300	5044000	5500000	4777800	4785600	4255800	7782500	9391200	10192000	7101700	6075100	6968500	10013000	7981500	7071900	9326400	3022200	3057700	2513600	2823000	2476100	2901600	2653300	3211100	2535000	3346600				By MS/MS	By MS/MS	By MS/MS	True;True;True;True;True;True;True;True;True;True;True;True;True;True;True;True;True;True;True;True;True;True;True;True;True;True;True;True;True;True;True;True;True;True;True;True;True;True;True;True;True;True;True;True;True;True;True;True;True;True;True;True;True;True;True;True;True;True;True;True;True;True;True;True;True;True;True;True;True;True;True;True;True;True;True;True;True;True;True;True…	172	172	172	39.1	39.1	39.1	532.4	0	323.31	8718900000	870	NaN	NaN
3539300	5733900	3818300	3219600	4472000	2563100	3178800	3824600	3810400	4830000	5293200	8460200	7389000	4580200	4287200	5349600	6889600	4396800	4297800	3197100	1600300	1805400	1733800	1915400	1246000	1472500	1029500	1372900	1530200	674540				By MS/MS	By MS/MS	By MS/MS	True;True;True;True;True;True;True;True;True;True;True;True;True;True;True;True;True;True;True;True;True;True;True;True;True;True;True;True;True;True;True;True;True;True;True;True;True;True;True;True;True;True;True;True;True	45	45	34	62	62	46.8	67.819	0	128.78	8513300000	380	NaN	NaN
2672000	3236400	2085300	1339600	2421700	1170700	2959000	4274200	1999500	2705000	5499000	4893300	9609400	4148800	4284100	6352000	6586500	4491400	5024900	7506100	1615300	1135100	2138500	1074000	1621600	1872900	1145700	2165900	1197200	1838800				By MS/MS	By MS/MS	By MS/MS	True;True;True;True;True;True;True;True;True;True;True;True;True;True;True;True	16	16	15	44.6	44.6	41	36.688	0	84.082	8504600000	298	NaN	NaN
3066800	3803100	3618200	1481700	6276900	1662900	2586600	3013300	3144100	3092600	3788800	3723400	6357200	4131500	3290300	4809300	4772000	2623700	2913000	2626600	1702900	2673100	2998200	2480000	1606500	1997700	1588400	1862400	1721300	1021800				By MS/MS	By MS/MS	By MS/MS	True;True;True;True;True;True;True;True;True;True;True;True	12	12	12	91.4	91.4	91.4	15.054	0	165.66	8445200000	187	NaN	NaN
2840300	1291300	492710	8193600	1514000	210700	378070	797930	743080	4483200	3800000	2260600	4121400	1203100	9532300	2802700	1000600	315140	12930000	696030	1813300	851080	1944500	348130	800170	427850	374760	629290	7680300	162080				By MS/MS	By MS/MS	By MS/MS	True;True;True;True;True;True;True;True;True	9	9	9	39.9	39.9	39.9	25.387	0	126.72	8336600000	160	9	9
2362300	4968400	1191600	7345200	2715500	593160	1181500	831960	1547300	3645900	3548300	5744500	7897600	3618700	4126800	2806900	3809600	981590	2856700	1145400	1124100	1150100	2983000	525620	1141200	887330	737960	672540	699360	354990				By MS/MS	By MS/MS	By MS/MS	True;True;True;True;True;True;True;True;True;True;True;True;True;True;True;True;True;True;True;True;True;True;True;True;True;True;True	27	27	27	63.7	63.7	63.7	55.928	0	190.1	8238800000	260	NaN	NaN
3962600	7811100	2342400	4914400	3257500	1435000	2860400	1097600	4536200	3881500	6621700	14746000	12231000	6092000	5152200	6660600	3986500	3582200	7586100	8478900	1652000	2099200	3278600	1083400	2324900	948550	1064600	2077600	720280	450350				By MS/MS	By MS/MS	By MS/MS	True;True;True;True;True;True;True;True;True;True;True;True;True;True;True;True;True;True;True;True;True;True;True;True;True;True;True;True;True;True;True;True;True;True;True;True;True;True;True;True;True;True;True;True;True;True;True;True;True;True;True;True;True;True;True;True;True;True;True;True;True;True;True	63	63	0	39.1	39.1	0	192.87	0	323.31	8016800000	436	NaN	NaN
2751200	3294100	2931100	2053800	11162000	1548700	1945400	2347200	3031800	2680100	4395700	5212200	5276700	8044100	4523700	8908300	3963500	2422800	3552000	1377200	827690	1891700	904920	1064300	456260	562290	377080	350270	485590	305460				By MS/MS	By MS/MS	By MS/MS	True;True;True;True;True;True;True;True;True;True;True;True;True;True;True;True;True;True;True;True;True;True;True	23	23	23	73.3	73.3	73.3	33.578	0	120.87	8007700000	253	NaN	NaN
3359100	3953200	2868700	2494300	2899700	3142000	3698000	3400700	3294900	2117300	6511500	7133700	3188700	5438100	6118600	4816200	7640800	7198600	4987800	4622600	1127800	1162900	890040	1089300	821730	1121200	992740	1873000	758760	1166100				By MS/MS	By MS/MS	By MS/MS	False;True;True;True;True;True;True;True;True;True	10	9	9	40.9	35.4	35.4	21.892	0	24.938	8006200000	179	NaN	NaN
3801400	4581200	2929300	2472300	1820400	3551400	4079600	3199700	3311100	3233000	6538800	6172100	4008000	5111300	6297100	5173100	8177600	8037400	5938900	6725300	2500600	2492700	1903100	2398900	2247600	3263300	2540900	2832600	2177500	3937300				By MS/MS	By MS/MS	By MS/MS	True;True;True;True;True;True;True;True;True;True;True;True;True;True;True;True;True;True;True;True;True;True;True;True;True;True;True;True;True;True;True;True;True;True;True;True;True;True;True;True;True;True;True	43	43	42	58.9	58.9	57.7	95.337	0	128.66	7872100000	373	NaN	NaN
4072300	5026200	5647000	3606700	5578200	5345400	4300600	2011600	7603800	2446000	5320700	10101000	5834500	6974400	3630800	5479100	8947100	3774700	5139900	2613200	1493200	1968000	1308200	2333000	1296500	893400	873130	979710	905580	512600				By MS/MS	By MS/MS	By MS/MS	True;True;True;True;True;True;True;True;True;True;True;True;True;True;True;True;True;True;True;True;True;True;True;True;True;True;True;True;True;True;True;True;True;True;True;True;True;True;True;True;True;True;True;True;True;True;True;True	48	48	36	59.8	59.8	47.7	96.695	0	164.46	7760700000	376	NaN	NaN
3648200	4402300	4691500	2303900	5153900	3180100	3049300	2433900	4485900	3613800	5961500	8684500	11555000	9970800	7715300	8546900	11012000	3413200	6027400	1777000	1658000	2781800	2880600	2801500	1658900	1423200	1474600	1118600	1104500	340520				By MS/MS	By MS/MS	By MS/MS	False;True;True;True;True;True;True;True;True;True;True;True;True	13	12	12	37.1	33.5	33.5	36.638	0	39.379	7713000000	201	NaN	NaN
1869900	2784000	2573600	1185100	6604200	909130	1693200	1592900	2176400	1588500	2713000	4071400	6288800	3259700	2185500	4740700	2634400	1029800	2524400	814370	703360	1231800	1092100	1081800	460870	628590	392010	392430	281030	134750				By MS/MS	By MS/MS	By MS/MS	True;True;True;True;True;True;True;True;True;True;True;True;True;True;True;True;True;True;True;True;True;True;True	23	23	1	64.1	64.1	2.8	46.51	0	93.856	7615700000	221	23	23
142170	194030	161440	134740	184210	101630	128000	148070	150720	134770	82771	79862	60078	60473	75772	56295	102640	133460	67204	74612	20077	24793	22225	23629	22893	21749	20448	23227	16461	31848				By MS/MS	By MS/MS	By MS/MS	True;True;True;True;True;True;True;True;True;True;True;True	12	12	12	4.6	4.6	4.6	288.89	0	16.031	7600600000	26	NaN	NaN
5126000	6753200	4372400	4234700	3067700	4043500	4445200	3512100	3664900	3865000	4662100	3538800	3155200	3249500	4696300	3280500	4946200	4042900	3960300	7073200	3204700	2410200	2087700	3039200	3154400	2996700	2377600	3470500	1964800	5450300				By MS/MS	By MS/MS	By MS/MS	True;True;True;True;True;True;True;True;True;True;True;True;True;True;True;True;True;True	18	18	3	62.1	62.1	12.4	32.866	0	70.034	7361300000	128	18	18
4062600	4808700	1909600	2034000	1937700	3764900	3856300	3375600	4279300	2612600	3583600	2262900	1762200	2592200	3460200	2774400	5534800	4888600	3454800	3898700	1927400	2091600	1483000	1701800	1567600	1999400	2151700	2683900	1489800	2203800				By MS/MS	By MS/MS	By MS/MS	True;True;True;True;True;True;True;True;True;True;True;True;True;True;True;True;True;True;True;True;True	21	21	21	53.7	53.7	53.7	48.141	0	61.945	7330900000	204	NaN	NaN
1260000	1616000	1334600	1640800	5165200	841180	984530	3256800	1873400	2349300	3137800	4369500	6540500	2915500	2305900	3543700	1889300	1660400	2186900	539030	1208200	924080	1134000	827330	423480	443800	325320	476540	624230	250690				By MS/MS	By MS/MS	By MS/MS	True;True;True;True;True;True;True;True;True;True;True;True;True;True	14	14	12	12	12	10.5	160.61	0	163.4	7228800000	241	NaN	NaN
2442700	3419900	2863800	2693500	1973000	2202900	2345100	1840800	2233200	2205300	3787700	6065000	3139800	4378900	3844900	3828700	4810500	3342900	4069000	1468600	1226600	1528800	1274900	1369400	978620	802820	1047000	985750	1091800	914340				By MS/MS	By MS/MS	By MS/MS	True;True;True;True;True;True;True;True;True;True;True;True;True;True;True;True;True;True;True;True;True;True;True;True;True	25	25	25	64.6	64.6	64.6	35.882	0	323.31	7186100000	265	NaN	NaN
4282000	4130600	3043000	2065900	2038300	3956200	4293300	3645700	3794600	2773400	5760200	5523700	3653700	5356600	5524700	4410000	6672600	8657800	5307800	5047100	2075900	2256100	1500500	1810400	2038200	1771500	1960400	3107100	1756500	2623900				By MS/MS	By MS/MS	By MS/MS	True;True;True;True;True;True;True;True;True;True;True;True;True;True;True;True;True;True;True;True;True;True;True;True;True;True;True;True;True;True;True;True;True;True;True;True;True;True;True;True;True	41	41	40	48.4	48.4	48.2	113.8	0	323.31	7142600000	363	NaN	NaN
3233800	4418100	3813300	1961300	5599600	1938800	3200900	2434800	3316200	2530300	4826100	5987500	4274800	4651100	5314900	6151000	5836500	3528500	5072100	3084200	2375300	3484100	3591400	3646400	2172800	2782600	1859800	2083000	1671300	992770				By MS/MS	By MS/MS	By MS/MS	True;True;True;True;True;True;True;True;True;True;True;True;True;True;True;True;True;True;True;True;True;True;True;True;True;True;True;True;True	29	29	29	53.3	53.3	53.3	66.193	0	198.13	7046600000	287	NaN	NaN
3792200	4642500	3262500	3884900	2846200	3423500	3464200	4477400	3595700	4125100	5853300	9580300	5768600	6715300	7643700	4387400	7379300	5625100	6346500	4371500	2383400	2387500	2082800	1864600	1866300	1871700	1816000	1669400	2626300	1581800				By MS/MS	By MS/MS	By MS/MS	True;True;True;True;True;True;True;True;True;True;True;True;True;True;True;True;True;True;True;True;True;True;True;True;True;True;True;True;True;True;True;True;True;True;True;True;True;True;True;True;True;True;True;True;True;True;True;True;True;True;True;True;True;True;True;True;True;True;True;True;True;True;True;True;True;True;True;True;True;True;True;True;True;True;True;True;True;True;True;True…	104	104	93	49.4	49.4	44.9	274.61	0	323.31	7029300000	565	NaN	NaN
2222300	2166800	1244500	1149900	142530	2485400	1969000	1219000	2216200	589800	4174600	3330000	400270	1113300	2610600	2596200	4905600	14599000	1741000	2228200	2142100	3588000	560790	3236500	3203500	1614000	1993500	1956600	1031400	2571700				By MS/MS	By MS/MS	By MS/MS	True;True;True;True;True;True;True;True;True;True;True;True;True;True;True;True;True;True;True	19	19	19	63.9	63.9	63.9	38.324	0	155.16	6987400000	221	NaN	NaN
1416900	1918000	1669000	1885600	5726900	961440	1143000	3795300	2174700	2703200	2232900	3575800	4992200	1930800	1586400	2293400	1560100	1227100	1655800	411750	945010	749050	934930	647780	368520	358210	271240	403040	569770	224290				By MS/MS	By MS/MS	By MS/MS	True;True;True;True;True;True;True;True;True;True;True;True;True;True;True;True;True;True;True;True;True;True;True;True;True;True;True;True;True	29	29	29	26.6	26.6	26.6	167.55	0	323.31	6920700000	403	NaN	NaN
2417300	2411100	1021100	4171300	3600200	893310	1463000	2576200	2431000	3190800	2850500	4826700	2260100	4222300	3725600	3865500	2014000	964730	4360100	764960	1090100	2026500	2838700	539700	1470000	307260	1154200	524760	835170	88806				By MS/MS	By MS/MS	By MS/MS	True;True;True;True;True;True;True;True	8	8	3	47.4	47.4	17.2	23.15	0	40.321	6890400000	139	NaN	NaN
3574800	3813900	2083200	2268500	1253000	2611700	3490800	3623300	3084600	3804400	6828100	5811500	2230400	5174800	5174100	3265200	6154900	5735300	6527800	9860500	1946900	1392900	1105000	1020100	2172700	2390300	2174000	3411400	2055600	3704500				By MS/MS	By MS/MS	By MS/MS	True;True;True;True;True;True;True;True;True;True;True;True;True;True;True;True;True;True;True;True;True;True;True;True;True;True;True;True;True;True;True;True;True;True	34	34	34	37.6	37.6	37.6	76.613	0	197.85	6821000000	257	NaN	NaN
2057200	2446700	1343400	1270900	2934000	1875200	1998300	2488700	2650800	1576300	3177300	4394500	2071500	4120600	2621800	2773900	3103800	3371300	2523300	2588000	1300300	1294700	989830	1185900	936370	1138700	1103600	1302800	1134200	1492000				By MS/MS	By MS/MS	By MS/MS	True;True;True;True;True;True;True;True;True;True;True;True;True	13	13	13	79.7	79.7	79.7	21.057	0	44.386	6785800000	195	13	13
4134100	3298000	2795100	1896300	1572600	2662900	3230200	2605800	2625800	2483700	8196300	6496100	4477000	8034700	6268500	4628300	10639000	12477000	6961100	11605000	3026000	3053400	2355900	2281000	3639400	3367000	3629100	3999900	2739600	3969300				By MS/MS	By MS/MS	By MS/MS	True;True;True;True;True;True;True;True;True;True;True;True;True;True;True;True;True;True;True;True	20	20	20	47.2	47.2	47.2	37.54	0	88.474	6781700000	273	NaN	NaN
2939000	11356000	1014200	6330000	2767000	2176800	1090300	233720	4498100	6251600	4195100	8131700	4163800	2111700	4707200	3915900	5416500	280040	6531500	548530	1949100	5561100	1838400	550590	1394400	1179300	851660	688930	1898400	361560				By MS/MS	By MS/MS	By MS/MS	True;True;True;True;True;True;True;True;True;True;True;True;True;True;True;True;True;True;True;True;True;True;True	23	23	23	53	53	53	45.205	0	216.4	6761800000	206	NaN	NaN
3550500	3745300	2113800	1881400	3290900	2533100	3246500	2760500	4465200	2189600	4424700	4517800	3850100	4815400	4084500	4324900	4138400	5244600	4533600	4358500	2350800	2654100	1767500	2274800	2395600	2074500	2078600	1633600	1899100	3347700				By MS/MS	By MS/MS	By MS/MS	True;True;True;True;True;True;True;True;True;True;True;True;True	13	13	13	68.8	68.8	68.8	19.891	0	60.88	6694100000	140	NaN	NaN
5062700	5312800	2336500	2763600	1484400	2843500	4668100	6632900	3833600	5124200	5409600	3954000	2115400	3836700	4211600	2985200	4184500	4264400	5501100	8121200	2390600	1633600	952480	884990	2703500	2833200	2324700	3460600	2411600	6038300				By MS/MS	By MS/MS	By MS/MS	True;True;True;True;True;True;True;True;True;True;True;True;True;True;True;True;True	17	17	17	61.9	61.9	61.9	32.575	0	55.036	6676700000	213	NaN	NaN
4429000	6288800	2630800	3884800	1633800	5546500	5164400	3284100	4806600	2653800	5986800	4733700	1783100	4222200	3712600	3885700	7702200	10219000	3269000	2451300	1798500	2421100	936200	1913400	1957500	1638900	1841100	2097300	1209600	3267900				By MS/MS	By MS/MS	By MS/MS	True;True;True;True;True;True;True;True;True;True;True;True;True;True;True;True;True;True;True;True;True;True;True;True;True;True;True;True;True	29	29	29	51.4	51.4	51.4	61.397	0	185.4	6609500000	253	NaN	NaN
2874700	3079600	2533700	1380300	479530	2168900	2531700	3834700	2429800	3288200	5027300	5863900	3300000	3809300	2656400	4341100	8574500	11634000	3327900	3709200	1557900	1234600	2069400	1289300	1881100	1132000	1585700	2525800	1185900	1829600				By MS/MS	By MS/MS	By MS/MS	True;True;True;True;True;True;True;True;True;True;True;True;True;True;True;True;True;True;True;True;True;True;True;True;True;True;True;True;True;True;True;True;True;True;True;True	36	36	28	61.2	61.2	49.8	70.288	0	290.23	6457900000	300	NaN	NaN
3673600	5223700	1497400	2793400	2178100	2870100	3978100	3944900	3108700	2851600	4862100	4651600	1357400	3169700	3155400	2494600	2906100	4623700	3086200	7028100	1196000	672840	558070	603700	1166900	1013000	1014700	1285600	864130	3029400				By MS/MS	By MS/MS	By MS/MS	True;True;True;True;True;True;True;True;True;True;True;True;True;True;True;True;True	17	17	17	60.1	60.1	60.1	35.503	0	285.28	6425100000	234	NaN	NaN
3219400	2684300	2071300	1359500	1701500	1798800	2813200	4903400	1857500	2408600	4646300	3490800	4609200	3638200	3967300	3572100	5203900	6472500	4063200	6578000	2151000	1977000	1563800	1576600	2651800	2617900	2353500	2253600	1998600	3430000				By MS/MS	By MS/MS	By MS/MS	True;True;True;True;True;True;True;True;True;True;True;True;True;True	14	14	5	55.8	55.8	14.4	32.642	0	40.893	6296700000	146	NaN	NaN
1376600	4653000	1024400	1289000	1386700	504640	1811100	374480	1115900	1011300	2650200	6415400	3938200	2078500	1972500	4086400	5111700	1269300	3356900	1509000	1595900	1069800	2801400	733950	2028900	2440000	827810	1093000	793900	333120				By MS/MS	By MS/MS	By MS/MS	True;True;True;True;True;True;True;True;True;True;True;True;True;True;True	15	15	15	33.8	33.8	33.8	47.65	0	305.41	6292300000	130	NaN	NaN
3552700	4898600	3421800	4232300	3629000	3191300	3536100	2932300	3536100	4344100	7257500	8323300	8085200	8303500	6110800	6452000	9776500	6144600	7922400	5217400	2325400	2524200	2575000	2283300	2121400	1700500	2188200	3742000	1869600	1552800				By MS/MS	By MS/MS	By MS/MS	True;True;True;True;True;True;True;True;True;True;True;True;True;True;True;True;True;True;True;True;True;True;True;True;True;True;True;True;True;True;True;True;True;True;True;True;True;True;True;True;True;True;True;True;True;True;True;True;True;True;True;True;True;True;True;True;True;True;True;True;True;True;True;True;True;True;True;True;True;True;True	71	71	68	46.2	46.2	44.7	189.25	0	323.31	6282100000	464	NaN	NaN
4333400	5768900	2681000	2458900	1329000	3606100	4231500	3260900	3554800	3502600	7344100	5970500	2565400	6904100	5922800	3959800	9001200	5862500	7068500	8900000	2322100	2120300	1749400	1781700	2243400	2904500	2814100	3510000	2395000	3160800				By MS/MS	By MS/MS	By MS/MS	True;True;True;True;True;True;True;True;True;True;True;True;True;True;True;True;True;True;True;True;True;True;True;True;True;True;True;True;True;True;True;True	32	32	3	38.5	38.5	3.5	90.583	0	171	6214700000	260	32	32
1872900	3737600	816090	6064600	1409300	366070	780390	511390	1111600	2393600	2723800	3201200	11888000	2459400	3206600	2082300	2446100	755050	2156200	783550	1000100	944140	2665100	432310	989030	646770	609320	559050	547580	314430				By MS/MS	By MS/MS	By MS/MS	True;True;True;True;True;True;True;True;True;True;True;True;True;True;True;True;True;True;True;True;True;True;True;True;True;True;True	27	27	27	46	46	46	69.756	0	323.31	6194500000	307	NaN	NaN
2383000	3246100	3071700	2972000	9470300	1451600	1460900	1351200	2562800	2862900	3714500	5452000	5172800	5563000	3835700	4198600	3739400	2277200	3537400	1241700	1392700	2391700	2197800	1855300	785260	737000	608530	713980	1101200	389930				By MS/MS	By MS/MS	By MS/MS	True;True;True;True;True;True;True;True;True;True;True;True;True;True;True;True;True;True;True;True;True;True;True;True;True;True;True;True;True;True;True;True;True;True;True;True;True;True;True;True;True;True;True;True;True;True;True;True;True;True;True;True;True;True;True;True;True;True;True;True;True;True;True;True;True;True;True;True;True;True;True;True;True;True;True;True;True;True;True;True…	82	82	81	25.7	25.7	25.5	399.73	0	323.31	6076800000	495	NaN	NaN
2551400	3146300	1763600	1525700	844760	2295700	2500900	2154400	2009100	1954800	4607600	4306700	1857600	3595900	3481300	2613300	5367600	4373200	3930900	5538900	1867400	1638400	1127100	1307500	1603600	2156900	2136800	2514400	1693700	2114100				By MS/MS	By MS/MS	By MS/MS	True;True;True;True;True;True;True;True;True;True;True;True;True;True;True;True;True;True;True;True;True;True;True	23	23	23	58.4	58.4	58.4	48.562	0	323.31	5981000000	235	NaN	NaN
2049200	3059300	1447100	1382200	1161600	1648400	2862700	1866500	1947700	2088300	3846800	4295600	3319300	2559600	5341900	3329300	4055000	4842600	3579400	5597800	1525300	1319700	1096200	1242600	1579300	1414800	2020000	2321900	1444900	1475300				By MS/MS	By MS/MS	By MS/MS	True;True;True;True;True;True;True;True;True;True;True;True;True;True	14	14	14	57.9	57.9	57.9	23.742	0	40.314	5840800000	184	14	14
981920	1722500	1802400	663400	2223100	478090	1004200	501060	1091400	709080	2389300	3854600	5082400	2309000	2151500	3157300	2705300	796880	2158500	632310	684850	1018700	1176400	1151300	476230	621720	350270	365840	190950	78947				By MS/MS	By MS/MS	By MS/MS	False;False;False;False;False;False;False;False;False;False;False;False;False;False;False;False;False;False;False;False;False;False;False;False;False;False;False;False;False;False;False;False;False;False;False;False;False;False;False;False;False;False;False;False;False;False;False;False;False;False;False;False;False;False;False;False;False;False;False;False;False;False;False;False;False;False;Fal…	176	2	0	69.3	0.6	0	227.34	0	5.192	5745800000	61	NaN	NaN
1373100	3627400	6606800	981260	2123000	1581000	804370	2843500	1362100	1395900	2555500	5508200	3376900	2487800	3565300	6822400	6652700	2312900	5087800	1590000	427410	677340	2806500	1047100	331580	525120	390990	870720	724660	528110			+	By MS/MS	By MS/MS	By MS/MS	False;False;True;True;True;True;True;True;True;True;True;True;True;True;True;True;True;True;True;True;True;True;True;True;True;True;True;True;True;True;True;True;True	33	31	21	49.1	47.5	34.9	66.038	0	323.31	5727600000	274	NaN	NaN
3002400	4251900	1598000	3832000	6964100	2157600	1991600	4660800	2792700	3951500	4848900	2013000	15512000	4531000	3826000	9189900	2776600	4099900	7696500	1496100	1575900	2091100	2345100	936550	1528300	712570	1397800	827790	1080400	1457000				By MS/MS	By MS/MS	By MS/MS	True;True;True;True;True;True;True;True;True;True;True;True;True;True;True;True;True;True;True;True;True;True;True;True;True;True;True;True;True;True;True;True;True;True;True;True;True;True;True;True;True;True;True;True;True;True;True;True;True;True;True;True;True;True;True;True;True;True;True;True;True;True;True;True;True;True;True;True;True;True;True;True;True;True;True;True;True;True;True;True…	86	86	85	33.1	33.1	33.1	333.2	0	323.31	5727100000	496	NaN	NaN
3347700	3184300	3647000	1503000	5871800	3030700	3139700	1310500	3236800	1454100	5279400	4837100	7409100	6723000	4842200	6837200	7884000	6582400	4338200	1579000	1509700	2512700	1719400	2095100	2538100	1425700	1443200	987170	856640	989230				By MS/MS	By MS/MS	By MS/MS	True;True;True;True;True;True;True;True;True;True;True;True;True;True;True;True	16	16	16	40.4	40.4	40.4	39.724	0	93.405	5723200000	182	NaN	NaN
2446200	3582900	2318700	2662400	1534800	2544200	2200300	1847600	2758300	2261500	4135500	6174500	2578900	5666400	3987600	2790400	5101800	3857900	4089900	2574800	1934500	1814900	2014200	1557300	1814500	1506800	1621900	2059000	1708700	1089300				By MS/MS	By MS/MS	By MS/MS	False;False;True;True;True;True;True;True;True;True;True;True;True;True;True;True;True;True;True;True;True;True;True;True;True;True;True;True;True;True;True;True;True;True;True;True;True;True;True;True;True;True;True;True	44	42	41	56.3	54.8	53.5	69.948	0	218.4	5680300000	343	44	42
2384800	3231200	3036400	1945200	5762500	1294100	1939100	2220100	2599700	2883200	3132900	4673700	4143900	3827800	3602400	4025900	3169900	1606300	3912200	1240300	943080	1325900	1565300	1162000	756330	925180	549310	626430	680190	213660				By MS/MS	By MS/MS	By MS/MS	True;True;True;True;True;True;True;True;True;True;True;True;True;True;True;True;True;True;True;True;True;True;True;True;True;True;True;True;True;True;True;True;True;True;True;True;True;True;True;True;True;True;True;True;True;True;True;True;True;True;True;True;True;True;True;True;True;True;True	59	59	42	45	45	31.4	185.7	0	323.31	5678200000	433	NaN	NaN
258550	405500	214870	182950	294120	324350	340720	408550	390270	215690	234220	326310	127580	158420	180860	189880	221710	280730	169530	236020	42238	35105	25484	23296	35876	47925	26733	35885	37370	55833				By MS/MS	By MS/MS	By MS/MS	True;True;True	3	3	3	23.5	23.5	23.5	12.476	0	4.6482	5609800000	57	3	3
1164300	1681500	1770200	1572100	1857500	1338400	1300100	3830200	1967400	2234500	1652400	4335600	3766100	1064700	893080	1663000	1103400	904850	974350	204310	1424300	905490	409180	499740	806660	547160	737730	504850	1256800	662090				By MS/MS	By MS/MS	By MS/MS	True;True;True;True;True;True;True;True;True;True;True;True;True;True;True;True;True;True;True;True;True;True;True;True	24	24	20	16.8	16.8	13.8	183.65	0	185.82	5504300000	337	NaN	NaN
2085800	4702700	2202200	1305500	788600	1853800	5234800	931500	8438400	337770	2996200	7920800	622130	1085700	1162800	4830400	4154200	7032900	399250	141020	1623000	1424800	589020	1809200	817700	750730	444320	314250	367500	1322400				By MS/MS	By MS/MS	By MS/MS	True;True;True;True;True;True;True;True;True;True;True;True;True;True;True;True;True;True;True;True	20	20	20	57.4	57.4	57.4	34.258	0	105.15	5461900000	199	NaN	NaN
3405800	5273800	2745800	3232600	2355200	2822000	3583500	2573200	3218300	3430000	5971100	6145200	4236300	5233200	6815100	4873500	6138900	6869900	5317600	4984500	1565300	1359500	1100300	1305200	1213000	1336000	1259200	1970800	1165300	2242100				By MS/MS	By MS/MS	By MS/MS	True;True;True;True;True;True;True;True;True;True;True;True;True;True;True;True;True;True;True;True;True;True;True;True;True;True;True;True;True;True;True;True;True;True;True;True;True;True	38	38	38	53.7	53.7	53.7	82.999	0	315.5	5396600000	297	NaN	NaN
2174800	3405700	2761100	2196400	3615500	1411400	2074600	2425600	2305700	2528800	3736100	4982300	5045100	4031500	3951700	3805900	3925700	3141900	3831100	2250100	975820	1294300	1221600	1128000	630200	760700	661310	602200	875000	428490				By MS/MS	By MS/MS	By MS/MS	True;True;True;True;True;True;True;True;True;True;True;True;True;True;True;True;True;True;True;True;True;True;True;True;True;True;True;True;True;True;True;True;True;True;True;True;True;True;True;True;True;True;True;True;True;True;True;True;True	49	49	2	48.1	48.1	1.9	119.63	0	312.9	5299400000	306	NaN	NaN
2358200	3436900	1629300	1729600	838810	2202000	2429300	2138700	1980700	1918300	2756800	2237500	1015700	1903200	2686900	1733300	3223400	3024400	2358300	3330900	981020	800100	541120	813050	972100	880150	785390	1580500	653520	1675600				By MS/MS	By MS/MS	By MS/MS	True;True;True;True;True;True;True;True;True;True;True;True;True;True;True;True;True	17	17	17	75.3	75.3	75.3	30.772	0	289.3	5274200000	177	NaN	NaN
4010100	4635200	2575800	2902900	3616300	2041800	3591300	3673100	2481200	4092800	3661500	3384300	2158500	2846500	2959800	2419700	4012000	4259400	2791400	4836700	2005100	1599700	2001500	1616000	1467000	2930000	1816300	2281200	1555600	3865000				By MS/MS	By MS/MS	By MS/MS	True;True;True;True;True;True;True;True;True;True;True;True;True;True;True;True;True;True;True;True;True;True;True	23	23	23	55.6	55.6	55.6	49.91	0	224.6	5253800000	309	NaN	NaN
1418000	2839300	591080	1995000	3250300	576770	753400	353530	1374000	1526400	2568100	4041000	4964000	3707100	2508200	2832900	1557200	1300900	3436000	605220	815580	1263400	2310300	869000	664030	752770	701310	393160	685760	287820				By MS/MS	By MS/MS	By MS/MS	True;True;True;True;True;True;True;True;True;True;True;True;True;True;True;True;True;True;True	19	19	19	47.2	47.2	47.2	51.676	0	112.85	5244000000	198	NaN	NaN
1366400	10203000	519920	673840	961280	503260	1590700	754490	1548500	1673200	2269000	2677800	1758900	1617200	1329800	1483100	5367700	1845900	1590400	1080200	631090	333390	948870	426890	854060	376420	321720	737940	345690	270530				By MS/MS	By MS/MS	By MS/MS	True;True;True;True;True;True;True;True;True;True	10	10	10	56.2	56.2	56.2	19.73	0	55.776	5232300000	94	NaN	NaN
3693000	5880900	2836800	2385800	288960	7541900	4726000	2383600	4712200	2013900	5947800	5532800	1063900	5136400	3434400	3415900	9139500	6122500	4230300	3679400	1881000	3097000	1095500	2277100	1484200	1331900	2536900	1913500	1388100	2535900				By MS/MS	By MS/MS	By MS/MS	True;True;True;True;True;True;True;True;True;True;True;True;True;True;True;True;True;True;True;True;True;True;True;True;True;True;True;True;True;True;True;True;True;True;True;True;True;True;True;True;True;True;True;True;True;True;True;True;True;True;True;True;True;True;True;True;True;True;True;True;True;True;True;True;True;True;True;True;True;True;True;True;True;True;True;True;True;True;True;True…	133	133	133	45.5	45.5	45.5	331.77	0	323.31	5225900000	648	NaN	NaN
2193700	4656100	1148600	6895500	2190000	488950	1039800	727970	1418500	3079900	3979500	6277600	13357000	4238200	5655800	3635500	4437500	1129400	3726000	1236400	1289500	1309000	4256400	642830	1419100	1040200	910260	702660	785610	357670				By MS/MS	By MS/MS	By MS/MS	True;True;True;True;True;True;True;True;True;True;True;True;True;True;True;True;True;True;True;True;True;True;True;True;True	25	25	16	59	59	41.6	49.496	0	139.22	5177600000	233	NaN	NaN
2961400	4213300	2237600	3235700	968050	2934600	2611600	1580400	2525100	1918400	4548800	4119000	1655500	4429800	5966300	2921200	5584200	5392800	3825300	5046500	2140800	2350400	1717900	2407000	2264300	1958900	2113200	2870300	1614100	2122600				By MS/MS	By MS/MS	By MS/MS	True;True;True;True;True;True;True;True;True;True;True;True;True;True;True;True;True;True;True;True;True;True;True;True;True;True;True;True;True;True;True;True;True;True;True;True;True;True;True	39	39	23	44.9	44.9	25.6	113	0	323.31	5114300000	350	NaN	NaN
1258100	1021600	425150	2314100	2079700	407870	539750	1435700	1211900	2152200	1687500	2828300	1791300	2794400	1961500	1555900	1051400	690600	2191700	387980	591630	1828800	1460500	189920	649870	152840	510250	272580	445700	59716				By MS/MS	By MS/MS	By MS/MS	False;False;False;False;True;True;True	7	3	2	88.7	34	16	11.265	0	46.772	5033300000	130	NaN	NaN
1822100	2507500	1208200	1422600	621000	1666300	2106600	2072300	1679600	1420900	3494400	3608400	1273400	3331000	3093600	1893700	3927500	3562400	3822800	4205600	1345900	1242600	936950	984930	1330100	1383500	1559700	2324000	1274000	1488300				By MS/MS	By MS/MS	By MS/MS	True;True;True;True;True;True;True;True;True;True;True;True;True;True;True;True;True;True;True;True;True;True;True;True;True;True;True;True;True;True;True;True;True;True;True;True;True;True;True;True;True;True;True;True;True;True;True;True;True;True;True;True;True;True;True;True;True;True;True;True;True;True;True;True;True;True;True;True;True;True;True;True;True;True;True;True;True;True;True;True…	92	92	1	45.9	45.9	0.5	236.51	0	323.31	4945900000	432	NaN	NaN
1595900	2258900	2200400	1045200	4807600	1094700	1451500	1370100	1988100	1197000	2290500	3235700	3329600	3064600	1984600	3454500	2349500	1513000	2184600	1173400	597290	1197100	938340	967620	447540	570200	387300	333120	301770	221950				By MS/MS	By MS/MS	By MS/MS	False;True;True;True;True;True;True;True;True;True;True;True;True;True;True;True	16	15	15	82.4	78.2	78.2	18.506	0	41.276	4923200000	156	NaN	NaN
2007500	3705000	1513500	1866700	3731300	1901100	2910400	4082600	3358400	2319300	2230600	4051100	931990	1192100	1258400	1418400	1854600	2315200	1045700	2278300	1098500	840290	544550	674660	538310	895110	518190	816550	822580	1273500				By MS/MS	By MS/MS	By MS/MS	True;True;True;True;True;True;True;True;True;True;True;True;True;True;True;True;True;True	18	18	18	77.5	77.5	77.5	26.669	0	125.46	4847600000	208	NaN	NaN
2565500	4199800	2471600	2525100	2558100	2460000	2624400	1365000	2774600	2250900	4021000	4956400	3390900	4142800	3629200	3092700	5358000	3055600	3896300	2018200	1396700	1711400	1263700	1627400	1337700	1107600	1126400	1511800	795400	1294100				By MS/MS	By MS/MS	By MS/MS	True;True;True;True;True;True;True;True;True;True;True;True;True;True;True;True;True;True;True;True;True;True;True;True;True;True;True;True;True;True;True;True;True;True;True;True;True;True;True;True;True;True	42	42	38	43.6	43.6	39.4	101.08	0	261.26	4837500000	336	NaN	NaN
1703100	2378100	2578900	1498500	1391300	2536000	2737100	2375500	1891900	1764100	2725200	5183500	2030300	2443300	1509300	2317000	2895000	1776000	1755800	2111700	1150900	1165000	829420	1017500	847310	743290	898570	1374500	1024900	697370				By MS/MS	By MS/MS	By MS/MS	True;True;True;True;True;True;True	7	7	7	50.6	50.6	50.6	17.965	0	182.86	4788500000	160	NaN	NaN
2539300	2196900	2192500	1005600	2349700	1727300	1981300	1445600	2202000	1360400	2987500	2643900	2904500	3978100	3471200	3344900	4630400	3380700	2987000	3124700	978420	1457200	1235500	1389800	1062800	1062300	1053500	809340	781520	947920				By MS/MS	By MS/MS	By MS/MS	True;True;True;True;True;True;True;True;True;True;True;True;True;True;True	15	15	15	44	44	44	36.426	0	52.387	4753300000	222	NaN	NaN
1244700	1637100	1289400	845760	606240	1892800	1170200	500030	1557300	856870	1601000	2043500	948540	1581800	988200	1129100	2543800	1658400	2025900	1919600	695370	1016200	583410	818240	685910	506890	688410	592030	605160	743960				By MS/MS	By MS/MS	By MS/MS	False;False;False;True;True;True;True;True;True;True;True;True;True;True;True;True;True;True	18	15	15	65.3	55.2	55.2	27.774	0	28.904	4747900000	147	NaN	NaN
3036000	2942400	2879900	2506800	5350900	1520600	1660200	1262900	2564300	1926600	4705300	3814800	3474800	4131800	3754200	5464400	4016500	5803200	3763300	3185800	1510500	1755100	1016400	1901900	915310	735010	565540	5462500	764400	1913800				By MS/MS	By MS/MS	By MS/MS	True;True;True;True;True;True;True;True;True;True;True;True;True;True;True;True;True;True;True;True;True;True	22	22	20	44	44	41.7	58.762	0	71.093	4727200000	261	NaN	NaN
1375300	2708900	2141200	1563000	1638300	808480	1442200	1065500	1396200	920500	1513300	2022900	2959400	2007200	1072000	1402300	1674500	880420	1533900	499320	347470	268630	666040	397600	259270	325970	232860	239710	94893	76294				By MS/MS	By MS/MS	By MS/MS	True;True;True;True;True;True;True;True;True;True;True;True;True;True;True;True;True	17	17	17	23.3	23.3	23.3	84.621	0	130.75	4703300000	175	NaN	NaN
1708800	3377300	1260600	1371700	1149200	3086900	3892500	1582400	2809600	772730	2517700	3766000	675830	956560	1444300	1599600	2841800	4493900	1700900	3787500	746340	570830	138340	601500	316960	962830	501190	337800	312850	245720				By MS/MS	By MS/MS	By MS/MS	True;True;True;True;True;True;True;True;True;True;True;True;True;True;True;True;True;True;True;True;True;True;True;True;True	25	25	24	63	63	60.9	46.659	0	84.676	4685700000	217	NaN	NaN
2194100	2245500	885090	4931100	3908600	503090	760630	1323100	1055700	1591200	3743900	2897700	10969000	11643000	3272600	4699500	4060200	1484800	2320600	1456500	1206600	1088300	4890500	463340	840890	551050	285280	1036400	1033000	341730				By MS/MS	By MS/MS	By MS/MS	True;True;True;True;True;True;True;True;True;True;True;True;True;True;True;True;True;True;True;True;True;True;True;True;True;True;True;True;True;True;True;True;True;True;True;True;True;True;True;True;True;True;True;True;True;True;True	47	47	46	40.2	40.2	39.7	163.29	0	323.01	4623900000	302	NaN	NaN
3133000	11666000	4832100	323880	1841700	2754600	5800200	1896300	4053300	3082400	3472500	3355100	3198100	1683500	969490	3059100	3640600	752670	1985100	1738100	1827600	1474300	3961700	1631600	2188000	2876400	3052000	2471400	222510	521530				By MS/MS	By MS/MS	By MS/MS	True;True;True;True;True;True;True;True;True;True;True;True;True;True;True;True;True;True;True;True;True;True;True;True;True;True;True;True;True;True;True;True;True;True;True;True;True;True;True;True;True;True;True;True;True;True;True;True;True;True;True;True;True;True;True;True	56	56	9	32.7	32.7	5.5	230.86	0	323.31	4605700000	366	NaN	NaN
1602600	3018900	2049700	585560	6842400	858260	1469800	617360	1812000	1363500	2608400	4764200	4166400	2091100	2424200	3222000	2572600	605630	2192300	399990	1093300	2032900	2093300	1953500	651670	1032600	470590	510510	178790	148610				By MS/MS	By MS/MS	By MS/MS	True;True;True;True;True;True;True;True;True;True;True;True;True;True;True;True;True;True;True;True;True;True;True;True;True;True;True;True;True;True;True;True;True;True;True;True;True;True	38	38	24	46.2	46.2	32.3	98.918	0	228.02	4579500000	372	NaN	NaN
773000	1120100	781420	1050400	376710	758000	1063800	505010	890230	1087000	1222800	1859400	641290	1476800	1296300	770310	1598700	838290	1368900	1004100	389870	306370	374210	307970	383290	688410	540340	203020	272360	142480				By MS/MS	By MS/MS	By MS/MS	False;False;True;True;True;True;True;True;True;True;True;True;True;True;True	15	13	13	38.4	31.5	31.5	40.058	0	24.139	4579300000	90	NaN	NaN
1002700	1450800	774680	1176700	308860	748560	1093100	945380	905590	1201900	1581900	1850300	698340	1592900	1393700	882820	1782000	1679400	1600100	1992400	524960	400650	460430	363960	480680	615760	548010	631430	501470	575470				By MS/MS	By MS/MS	By MS/MS	True;True;True;True;True;True;True;True;True;True;True;True;True;True;True;True;True;True;True	19	19	17	57.7	57.7	50.7	39.488	0	105.42	4564100000	138	NaN	NaN
2527700	3798900	1666000	1736500	1008800	2778400	2925100	1656900	2440800	2183800	5464000	4860400	1981300	3562700	5171400	3135400	7537300	5274900	4115300	8758600	1554600	1614600	974780	1315400	1365200	2183900	1848900	1538300	1149600	1729300				By MS/MS	By MS/MS	By MS/MS	True;True;True;True;True;True;True;True;True;True;True;True;True;True;True;True;True;True;True;True;True;True;True;True;True;True;True;True;True;True;True;True;True;True;True;True;True	37	37	37	53.2	53.2	53.2	72.932	0	250.43	4525900000	271	NaN	NaN
3172100	3304600	2772700	1781100	2286500	2631800	2758600	2508700	2585400	2318800	4956000	5118400	4408500	4665700	3889700	4298900	6358100	5092400	4522200	6466300	733210	791200	694440	757240	721210	833170	712120	859950	685960	625920				By MS/MS	By MS/MS	By MS/MS	True;True;True;True;True;True;True;True;True;True;True;True;True;True;True;True;True;True;True;True;True;True;True;True;True;True;True	27	27	19	64	64	42.7	50.663	0	177.89	4446000000	230	NaN	NaN
2280000	2179700	1526500	350480	621800	956860	1757100	10975000	665220	3563500	5411700	1555400	6046000	2471800	634100	5475700	2129300	1451900	4256600	9202500	1176600	380070	1023400	807640	1679900	1737800	1316500	2337200	1690500	182320				By MS/MS	By MS/MS	By MS/MS	True;True;True;True;True;True;True;True;True;True;True;True;True;True;True;True;True;True;True;True;True;True;True;True;True;True;True;True;True;True;True;True;True;True	34	34	0	49.6	49.6	0	87.253	0	280.58	4411000000	207	34	34
2724700	3621200	1958400	2343700	898760	2113100	2846300	2592200	2245300	3190300	4450100	4209300	2690200	3696000	3655000	2505300	4811300	3579400	4376300	6438800	1329900	1071000	993810	969730	1275000	1603300	1561700	1719200	1364100	1772100				By MS/MS	By MS/MS	By MS/MS	True;True;True;True;True;True;True;True;True;True;True;True;True;True;True;True;True;True;True;True;True;True;True;True;True;True;True;True;True;True;True;True;True;True;True;True;True;True;True;True;True;True;True;True;True;True;True;True;True;True;True;True;True;True;True;True;True;True;True;True;True;True;True;True;True;True;True;True;True;True;True;True;True;True;True;True;True;True;True;True…	126	126	126	29.4	29.4	29.4	469.08	0	323.31	4360600000	535	NaN	NaN
1377600	1907900	1647200	1173300	3812600	722800	1227900	1473800	1519300	1452100	1882000	2900200	3163900	2311800	2165100	2412100	2009300	952030	2035600	726770	830840	1097200	1223500	942340	548540	670840	512550	545090	613940	216660				By MS/MS	By MS/MS	By MS/MS	True;True;True;True;True;True;True;True;True;True;True;True;True;True;True;True;True;True;True;True;True;True;True;True;True	25	25	25	29.6	29.6	29.6	88.414	0	171.93	4310300000	242	NaN	NaN
2090900	2224000	1589000	1317900	1873900	1712800	1607000	2344600	2056600	1543000	3187600	4092500	2451500	5593900	6225400	4253900	4431600	3561100	3213600	1054400	1113100	1379300	1269600	1124400	968010	856270	829300	715080	906980	704020				By MS/MS	By MS/MS	By MS/MS	True;True;True;True;True;True;True;True;True;True;True;True;True;True;True;True;True;True;True;True;True;True;True;True;True	25	25	21	47.9	47.9	44.3	54.861	0	154.22	4304800000	186	NaN	NaN
1828700	2603200	2185400	1322700	4847400	1039900	1658000	1918100	1986200	2042100	3234900	4807500	4603600	3405300	2837000	3559000	3214000	1546200	2897100	1180200	945000	1272000	1366700	1090300	657650	757170	533780	596450	606650	215440				By MS/MS	By MS/MS	By MS/MS	True;True;True;True;True;True;True;True;True;True;True;True;True;True;True;True;True;True;True;True;True;True;True	23	23	19	47.8	47.8	35.6	54.611	0	54.863	4214700000	205	NaN	NaN
2273100	4153000	1602800	1730200	225000	3548100	3469200	2065300	2752600	773030	3388600	2681400	241330	5811700	1711200	2776400	4693300	4173200	2453900	1469100	1400700	2566500	1270900	1266200	1747100	1276600	1371200	579630	964820	1490300				By MS/MS	By MS/MS	By MS/MS	True;True;True;True;True;True;True;True;True;True;True;True;True;True;True;True;True;True;True;True;True	21	21	21	57.9	57.9	57.9	36.375	0	175.51	4190700000	202	NaN	NaN
1912800	2379400	1528300	1459700	723790	2190700	1957800	1520600	1694400	1231300	3096100	2642800	1592200	2224000	2496000	2129200	3873900	3743800	2708000	4591000	784790	855240	448830	731130	694180	669260	692320	1395300	567780	1049400				By MS/MS	By MS/MS	By MS/MS	True;True;True;True;True;True;True;True;True;True;True;True;True	13	13	6	74.1	74.1	35.8	22.171	0	172.4	4141100000	183	NaN	NaN
574550	494180	438250	1805200	292810	402180	205950	1923300	541900	1388500	1024600	1575000	1191500	1426300	998440	906800	643670	549660	1304100	268030	72056	31823	22057	42676	14080	6886.4	31429	19777	126990	9788.9				By MS/MS	By MS/MS	By MS/MS	True;True;True;True	4	4	4	12.5	12.5	12.5	31.326	0	42.683	4103400000	93	NaN	NaN
2283900	2639400	1792500	1616800	958290	2315200	2495900	1938000	1615900	1719100	4855700	5142900	3452100	3677400	3658600	3513700	6376400	5780200	3679700	5805800	695780	622390	538770	576600	589210	842580	681200	805760	622880	1037500				By MS/MS	By MS/MS	By MS/MS	True;True;True;True;True;True;True;True;True;True;True;True;True;True;True;True;True;True;True;True;True	21	21	10	47.3	47.3	25.6	46.153	0	124.3	4075000000	171	NaN	NaN
1300800	1874600	1631900	1327000	5623900	793860	942300	1123500	1589900	1922300	2118700	3510000	2459100	2435100	2010800	2403900	1896300	1119900	2172700	575880	746670	1063000	1142600	965890	411800	482760	313530	351460	667560	197600				By MS/MS	By MS/MS	By MS/MS	True;True;True;True;True;True;True;True;True;True;True;True;True;True;True;True;True;True;True;True;True;True;True;True;True;True;True;True;True;True;True;True;True;True	34	34	33	32	32	31.2	136.38	0	139.88	4073100000	249	NaN	NaN
1513900	2251800	1091200	584060	181590	4320800	1400500	758820	1413100	234410	3855800	2332900	365630	2291100	1600000	1791100	5427900	12265000	1395000	2818800	2018200	2652500	273670	3084600	627380	1167300	1718700	649680	612360	3188900				By MS/MS	By MS/MS	By MS/MS	True;True;True;True;True;True;True;True;True;True;True;True;True	13	13	7	46.9	46.9	29.6	35.386	0	122.93	4069500000	135	NaN	NaN
1740900	1712000	1282100	928060	666140	1708100	1704200	1622000	1402100	1161500	3348600	2972400	2500700	2688700	2464700	2390600	4587300	4478600	3609300	4472600	700230	809170	577680	716170	703870	744370	670980	755220	599530	748730				By MS/MS	By MS/MS	By MS/MS	True;True;True;True;True;True;True;True;True;True;True;True;True;True;True;True	16	16	16	84.6	84.6	84.6	26.922	0	291.27	4066800000	132	16	16
2323100	3097400	1755800	1498000	1236000	2298200	1863400	1680600	2292800	1325600	3236900	2641400	1341500	2372400	3002900	2130000	4076400	4667000	2706900	4792400	1300400	1190300	714860	1161300	1221200	1107600	1190800	1429100	976860	3284200				By MS/MS	By MS/MS	By MS/MS	True;True;True;True;True;True;True;True;True;True	10	10	10	47.1	47.1	47.1	25.838	0	50.17	4057900000	128	NaN	NaN
2137600	3954300	2390800	3476800	5065200	1258100	979450	865180	1995100	2069300	3939900	7837400	7289600	5486700	6476000	4306600	3314400	2424900	4282600	961870	1167700	2154900	2522200	1565400	1051700	977240	804700	726530	1417600	344220				By MS/MS	By MS/MS	By MS/MS	True;True;True;True;True;True;True;True;True;True;True;True;True;True;True;True;True;True;True;True;True;True;True;True;True	25	25	25	47	47	47	52.602	0	68.269	4040100000	201	NaN	NaN
1641300	2055000	886860	939570	10457000	1288500	776070	1270800	1871000	1262000	1807100	2416200	2507000	6521700	2411700	2580900	946740	715850	1678300	400490	1050900	1492500	1160200	458860	672840	362590	604970	281200	1640600	213490				By MS/MS	By MS/MS	By MS/MS	True;True;True;True;True;True;True;True;True;True;True;True;True;True;True;True;True;True;True;True;True;True	22	22	7	41.1	41.1	14.8	77.213	0	239.58	4016300000	231	NaN	NaN
1956100	2641800	1338200	1466000	685660	1828500	2105200	1984700	1722700	1907500	5228200	4747600	3105100	3796600	5299900	3118900	5853300	6247500	4635600	6029600	1293800	1075700	783680	974490	1075300	1293200	1202000	1412700	1087200	1986100				By MS/MS	By MS/MS	By MS/MS	True;True;True;True;True;True;True;True;True;True;True;True;True;True;True;True;True;True;True;True	20	20	20	42.9	42.9	42.9	47.697	0	78.307	3989400000	209	NaN	NaN
2124800	2842000	1658500	1485000	1213100	2010900	2312900	1812000	2319500	1643100	2822100	2852000	2738700	2770800	4183500	2215900	3820300	3114900	2811300	3114900	1130400	1280800	1033600	1131900	1146500	1422200	1360300	1432800	996650	1125200				By MS/MS	By MS/MS	By MS/MS	True;True;True;True;True;True;True;True;True;True;True;True;True;True;True;True;True;True;True;True;True;True;True;True;True;True;True;True;True;True;True;True;True;True;True;True	36	36	2	36	36	3.1	109.44	0	142.87	3969800000	207	NaN	NaN
1505600	4130500	366820	3715000	212450	205690	1250900	683930	1181000	3073900	3069500	4578600	526430	3900100	11784000	1785700	2415500	296640	2601900	867110	1122000	379340	4549700	495890	1166800	525440	364960	770210	1342700	163050			+	By MS/MS	By MS/MS	By MS/MS	False;False;False;False;True;True;True;True;True;True;True;True;True;True;True;True;True;True;True;True;True;True;True;True;True;True;True	27	23	17	51	46.1	33	51.385	0	90.463	3945200000	215	NaN	NaN
1866100	2464500	1255200	1342300	740080	1763300	2021400	2526500	1709300	1614000	2400600	2151600	838680	1743200	2612700	1667900	2432200	2872400	2375200	3967700	1126800	944940	537230	838450	1023500	1366300	790380	1465800	1045000	1925100				By MS/MS	By MS/MS	By MS/MS	False;True;True;True;True;True;True;True;True;True;True;True;True;True;True;True;True;True;True;True;True;True;True;True;True;True;True;True;True;True;True;True;True	33	32	32	53.6	52.6	52.6	73.68	0	235.08	3898000000	246	NaN	NaN
829010	1144500	1081300	1294400	1065900	919510	801600	2052300	1393800	1703600	1098700	2787500	2731000	762720	719530	1107800	730000	645890	743220	155930	440990	257060	142840	160500	252250	228510	227230	166690	347630	215300				By MS/MS	By MS/MS	By MS/MS	True;True;True;True;True;True;True;True;True;True;True;True;True;True;True;True;True;True;True;True;True;True;True;True;True;True;True;True;True;True;True;True;True;True;True;True;True;True;True;True;True	41	41	39	39.2	39.2	37.8	144.91	0	323.31	3883700000	303	NaN	NaN
2407800	2740200	1540100	1541500	852070	1921200	2310100	2025800	2005700	2307500	3714300	3673600	1346900	2851700	2699000	1912700	4053200	4035900	3436100	4107400	545050	485020	386890	414080	512070	663030	718130	761870	572640	591810				By MS/MS	By MS/MS	By MS/MS	True;True;True;True;True;True;True;True;True;True;True;True;True;True;True;True	16	16	2	43.9	43.9	4.2	30.672	0	55.247	3881300000	130	NaN	NaN
3364900	3685000	1977500	1805600	764750	4693000	3736900	3094100	3594000	1436000	4494500	3429700	1480300	2768200	3481600	2828300	5861300	12787000	2796300	7966000	1083600	1594000	458160	967420	784810	965580	1543800	760480	751200	914910				By MS/MS	By MS/MS	By MS/MS	False;False;True;True;True;True;True;True;True;True;True;True;True;True;True;True;True;True;True;True;True;True;True;True;True;True;True;True;True;True;True;True;True;True;True;True;True;True;True;True;True;True;True;True;True;True;True;True;True;True;True;True;True;True;True;True;True;True;True;True;True;True;True;True;True;True;True	67	65	65	42.8	41.8	41.8	180.58	0	323.31	3858300000	332	NaN	NaN
1153400	1587400	1125900	778320	856890	2077200	1300700	827840	1437200	462640	2855600	2610900	1527100	2345100	2818600	2629400	3847500	5143400	1925600	1699200	352200	685360	336620	605020	384230	334650	300410	282440	228410	238340				By MS/MS	By MS/MS	By MS/MS	True;True;True;True;True;True	6	6	6	34	34	34	17.764	0	73.974	3856500000	79	NaN	NaN
2415900	2769800	2448600	2027200	2310100	1776900	2094200	2047200	2120900	2813400	3934000	5204200	4656900	3878400	3400200	3914300	5087000	3612900	3903800	3255000	1289500	1360500	1527600	1264400	1076000	1112400	1040700	1537100	1165100	945260				By MS/MS	By MS/MS	By MS/MS	True;True;True;True;True;True;True;True;True;True;True;True;True;True;True;True;True;True;True;True;True;True	22	22	1	49.3	49.3	4.8	51.901	0	119.56	3855900000	211	NaN	NaN
2093600	2561800	2839700	1286400	6760600	1110900	1573300	1585000	2578400	2394300	2642600	3734400	4569200	2880900	3015600	3681100	2744600	923400	3316900	691310	938570	1430100	1832300	1176600	683060	825720	452420	566810	600460	195220				By MS/MS	By MS/MS	By MS/MS	True;True;True;True;True;True;True;True;True;True;True;True;True;True;True;True;True;True;True;True;True;True;True;True;True;True;True;True;True;True;True;True;True;True;True;True;True;True;True;True;True;True;True;True;True;True	46	46	1	38.7	38.7	0.8	139.4	0	323.31	3851600000	324	NaN	NaN
1979000	3014100	1513400	1340500	731590	1870100	2288600	1824800	1927300	1932500	3519500	3604400	1519800	3152300	3039100	2085500	4236000	3845300	3601500	4149900	1930000	1648100	1347700	1413300	1967200	2167600	2460100	2823000	1932400	2386800				By MS/MS	By MS/MS	By MS/MS	True;True;True;True;True;True;True;True;True;True;True;True;True;True;True;True;True;True;True;True;True;True;True;True;True;True;True;True;True;True;True;True;True;True;True;True;True;True;True;True;True;True;True;True;True	45	45	45	70.2	70.2	70.2	73.62	0	167.69	3850600000	300	NaN	NaN
1116800	1800000	8111700	647170	1403100	921780	501100	2683800	858470	1057900	1959200	3337000	1891100	1181400	2192200	4873700	3250700	1709500	2586600	1004700	698540	713330	5455400	785390	362170	637520	553360	1206000	967990	1021800			+	By MS/MS	By MS/MS	By MS/MS	False;False;False;True;True;True;True;True;True;True;True;True;True;True;True;True;True;True;True;True;True;True;True;True;True;True;True;True;True;True;True	31	28	18	50.9	48.2	38.1	59.51	0	323.31	3796000000	261	NaN	NaN
833210	822320	1099000	834430	389390	498480	637920	1496800	752720	1565600	1270100	1837400	2056500	1361000	1537900	1408300	1871600	965060	1738400	897370	277440	217610	303570	171910	168910	134550	137330	296170	456650	179560				By MS/MS	By MS/MS	By MS/MS	True;True;True;True;True;True;True;True;True;True;True;True;True;True;True	15	15	14	79.4	79.4	72.4	22.391	0	198.21	3776200000	148	NaN	NaN
2133600	2780300	1642900	1863400	810010	1874000	2094800	1818800	1697900	2038400	2816000	2813900	2167200	2120500	2654200	1786400	3324100	3303100	2465000	3197500	1263800	1084600	889300	939680	1107300	1267800	1297400	1546700	1181900	1916200				By MS/MS	By MS/MS	By MS/MS	True;True;True;True;True;True;True;True;True;True;True;True;True;True;True;True;True;True;True	19	19	19	75.3	75.3	75.3	26.688	0	114.89	3761000000	187	NaN	NaN
1158900	1309800	1236400	738570	1137900	1219800	1397600	927310	1293500	959010	2504100	3338900	2629400	2847700	2494500	2658900	3733000	2779600	2814700	2805400	458820	628660	510390	593330	500360	626970	518020	657260	450470	473870				By MS/MS	By MS/MS	By MS/MS	False;False;False;False;False;True;True;True;True;True;True;True;True;True;True;True;True	17	12	12	62.9	53.1	53.1	27.764	0	323.31	3754700000	121	NaN	NaN
1915100	2995100	2585100	1315400	8308300	1097600	1349700	1566600	2586800	2687100	2194300	4363100	3345400	2690400	1800500	3102000	1985600	736370	1923000	517090	747720	1064200	1193500	767660	413220	675440	310750	357630	269290	144140				By MS/MS	By MS/MS	By MS/MS	True;True;True;True;True;True;True;True;True;True;True;True;True;True;True;True;True;True;True;True;True;True;True;True;True;True;True;True;True;True;True;True;True;True;True;True;True;True;True;True;True;True;True;True;True;True;True;True;True;True	50	50	50	42.7	42.7	42.7	136.34	0	284.15	3752300000	340	NaN	NaN
1371000	1673700	1606300	997090	5834200	623280	930070	1155800	1900900	1673900	2456100	3399700	4663200	2614700	2471400	3844500	2376300	1159600	2613100	724900	912230	1389700	1176700	1222400	553960	723050	436960	487710	464320	257800				By MS/MS	By MS/MS	By MS/MS	True;True;True;True;True;True;True;True;True;True;True;True;True;True;True;True;True;True;True;True;True;True;True;True;True	25	25	25	27.4	27.4	27.4	108.63	0	171.57	3732700000	208	NaN	NaN
1995400	2854500	987350	1570700	953530	1978000	1653100	1555900	1729900	1168800	3216700	2856800	1452500	2882000	4712500	2426500	3194400	6433200	2795400	2784100	684770	603820	353580	653460	702280	452050	504410	753040	444580	1157500				By MS/MS	By MS/MS	By MS/MS	True;True;True;True;True;True;True;True;True;True;True;True;True;True;True;True;True;True;True;True	20	20	20	45.1	45.1	45.1	47.517	0	99.028	3728800000	191	NaN	NaN
1588600	1924900	1157700	1225900	1002300	1400500	1374400	1371200	1293800	1640400	2854200	2506800	1753900	2038200	2420200	1835700	2856800	3164800	2404700	4328700	816030	639950	489950	633260	763080	646390	654060	1093400	567180	1482800				By MS/MS	By MS/MS	By MS/MS	True;True;True;True;True;True;True;True;True;True;True;True;True;True;True	15	15	14	33.8	33.8	31.8	50.431	0	94.207	3695100000	186	NaN	NaN
385210	588110	342050	292140	411940	375020	367880	306870	476080	358000	532170	678980	171050	562410	590020	416350	657110	598730	620330	310580	217760	269820	140460	211210	168890	194180	167180	171350	145620	221350				By MS/MS	By MS/MS	By MS/MS	False;False;False;False;False;False;False;False;False;False;False;True	12	1	0	16.3	1.7	0	71.027	0	6.2721	3665300000	82	12	1
2073500	6591400	1417700	2799000	3781700	985540	1240600	598530	1635600	2301500	3600700	6272400	6964100	5598900	4484300	4057700	4321700	1392400	4476600	847910	1395900	1951500	3887500	1137100	2251600	902560	1298600	819920	1002800	327140				By MS/MS	By MS/MS	By MS/MS	True;True;True;True;True;True;True;True;True;True;True;True;True;True;True;True;True;True;True;True;True;True;True;True;True;True;True;True;True;True;True;True	32	32	26	27.8	27.8	22.3	140.94	0	230.99	3655900000	230	NaN	NaN
1870500	2097200	1267200	941430	2677000	931290	1751300	2409400	1505400	1292200	4420300	4498000	4743700	4333400	5493900	4559400	4681800	4156900	3472000	5335300	1039100	947010	1240600	1089600	1165900	1294800	997250	941890	755110	1125700				By MS/MS	By MS/MS	By MS/MS	True;True;True;True;True;True;True;True;True;True;True;True;True;True;True;True;True;True;True;True	20	20	15	34.9	34.9	23	64.824	0	60.182	3615900000	198	NaN	NaN
2533500	2609900	591730	2058400	717010	1010500	1130100	251910	997100	433760	3321200	1553900	805670	1757400	1751300	1561800	1556800	12735000	2332900	5302100	1849900	1752000	556820	1256600	1613700	699240	729580	3917600	1213400	6143800				By MS/MS	By MS/MS	By MS/MS	False;False;True;True;True;True;True;True;True;True;True;True;True;True;True;True;True;True;True	19	17	17	37.6	35.3	35.3	59.681	0	80.653	3609900000	161	NaN	NaN
1935000	2532800	1848000	1593800	1257600	1733200	1816700	1504500	1960600	1390300	3080800	3527300	2547900	2817200	2491900	2778200	3636900	3425500	2850200	3271000	1197300	1370700	994620	1126400	1069600	974670	934890	1133700	886200	1509300				By MS/MS	By MS/MS	By MS/MS	True;True;True;True;True;True;True;True;True;True;True;True;True;True;True;True;True;True;True;True;True;True;True;True;True;True;True;True;True;True;True;True;True;True;True;True	36	36	36	40.2	40.2	40.2	96.022	0	102.61	3601700000	258	NaN	NaN
1755300	2294000	627630	1040300	722200	1436900	1759000	1606100	1550900	611100	3102100	1722300	610770	2054000	2138100	2262300	3493200	5587300	2751000	4055600	1056300	1253100	351950	829100	1182900	840270	909330	1918100	769280	2300000				By MS/MS	By MS/MS	By MS/MS	True;True;True;True;True;True;True;True;True;True;True;True;True;True;True;True;True;True;True;True;True;True;True	23	23	13	49.6	49.6	26.2	56.227	0	98.146	3597600000	179	NaN	NaN
2448300	3034500	1681900	1707200	928810	2178000	2506400	2158900	2029500	1982100	3295500	3336800	1560000	2905900	2466100	1798900	3680700	3406100	2958400	3970700	991310	796170	647530	707050	851140	1069800	1172700	1658300	949980	1133300				By MS/MS	By MS/MS	By MS/MS	True;True;True;True;True;True;True;True;True;True;True;True;True;True;True;True;True;True;True;True;True;True;True;True	24	24	1	41.1	41.1	2.7	70.942	0	120.57	3564200000	190	NaN	NaN
3025200	3840400	2291000	2488300	1178500	2333900	3030200	2396000	2682500	3335000	3952700	4033200	1971700	4087900	3530500	2248600	4831400	3597000	3799200	4854300	1145200	934970	938270	773760	1044900	1329400	1262700	1450700	1255600	1442100				By MS/MS	By MS/MS	By MS/MS	True;True;True;True;True;True;True;True;True;True;True;True;True;True;True;True;True;True;True;True;True;True;True;True;True;True;True;True;True;True;True;True;True;True	34	34	34	52.9	52.9	52.9	69.842	0	134.11	3555800000	217	NaN	NaN
1357800	1738000	960590	952330	1050800	1199600	1372200	1221200	1362000	1101900	2676500	2878300	2234000	2475100	3537100	2286200	3513000	3433700	2493100	3261500	882040	1006500	858570	1001400	956530	1206800	922790	982990	775760	969870				By MS/MS	By MS/MS	By MS/MS	True;True;True;True;True;True;True;True;True;True;True;True;True;True;True;True;True;True;True;True;True;True;True;True;True;True;True;True;True;True;True	31	31	31	41.4	41.4	41.4	67.567	0	90.727	3555300000	164	NaN	NaN
496570	711650	447560	572860	801730	261560	332090	443410	767220	651080	1342100	1360000	1334300	927100	1668200	1226000	1561400	1241700	1897100	765850	67173	70770	58469	66701	43911	54031	44920	43325	39803	50872				By MS/MS	By MS/MS	By MS/MS	False;False;False;False;False;False;False;False;False;False;False;False;False;False;False;False;False;False;False;False;False;False;False;False;False;True	26	1	0	67.4	2.9	0	42.019	0	7.4554	3554600000	50	NaN	NaN
2308500	3308400	2220900	2179600	1245500	2381100	2544100	2114500	2153000	2074800	2133900	2930700	1020400	2513700	1718800	1273600	2507800	1770300	1991600	1707900	1202100	1080800	1024700	847240	982510	1030200	1062300	1080900	1058800	988820				By MS/MS	By MS/MS	By MS/MS	True;True;True;True;True;True;True;True;True;True;True;True;True;True;True;True;True;True;True;True;True;True;True	23	23	23	36	36	36	61.206	0	80.198	3548800000	197	NaN	NaN
1015000	1508500	1187500	933000	2838800	654710	767550	709540	1017000	802350	4764300	7172700	7238400	6816100	4180200	5103400	5950100	2304300	3772400	1519800	983750	1406000	1574900	1480800	651190	797260	611730	511990	950820	221640				By MS/MS	By MS/MS	By MS/MS	True;True;True;True;True;True;True;True;True	9	9	3	52.8	52.8	19.1	20.471	0	40.914	3478300000	106	NaN	NaN
2286800	2244300	1439500	2218000	2165500	2176000	1870100	2089500	2019900	1801700	4613300	5611200	2995200	2917400	4291600	3284400	5380700	5242000	4508800	5615400	1388800	1429700	791160	1126500	1042800	1145900	714710	1653100	1146300	1374900				By MS/MS	By MS/MS	By MS/MS	False;False;False;False;False;False;False;False;False;False;True;True;True;True;True;True;True;True;True;True;True;True;True;True;True;True;True;True;True;True;True;True;True;True;True;True;True;True	38	28	26	56.8	44.2	42.8	69.371	0	147.93	3465600000	212	NaN	NaN
1529100	2097100	1884600	1872800	2369800	1206600	1251300	1941500	1718200	1683600	2627900	3980000	5317300	3895100	5016900	3124200	3505400	2412600	3343400	1666400	854810	1075800	1054000	1015500	734490	634330	549460	658270	1015500	643400				By MS/MS	By MS/MS	By MS/MS	True;True;True;True;True;True;True;True;True;True	10	10	10	44.2	44.2	44.2	31.628	0	74.761	3450100000	98	NaN	NaN
1438900	1098700	465030	3092000	2966900	380620	316320	1027900	741650	2296000	2177600	2332200	3610200	1673600	4800600	1523700	855110	519200	6915500	582370	401130	374150	690430	236030	201720	174910	138540	208370	1411200	72395				By MS/MS	By MS/MS	By MS/MS	True;True;True;True;True;True;True;True;True;True;True;True;True;True;True;True;True;True	18	18	18	41.1	41.1	41.1	48.803	0	136.46	3432000000	167	NaN	NaN
2495200	2917500	2229500	1477000	1677800	2195500	2560100	2468800	2539000	2398900	3178600	3225000	2367900	2875500	3346600	2631000	4317400	4625200	2920300	2439800	1240400	1461100	1021200	1236300	960640	1462000	1097700	1068900	1237000	2227800				By MS/MS	By MS/MS	By MS/MS	True;True;True;True;True;True;True;True;True;True;True;True;True	13	13	13	88.3	88.3	88.3	16.832	0	42.945	3421600000	105	NaN	NaN
3292600	4329900	2486900	2267100	1193600	2883800	3584700	3382300	2644500	3175400	4720500	4916800	2430400	4687300	4153000	2992400	6019200	4512900	5061000	6163000	1884300	1845700	1599100	1497500	2021500	2618500	2602700	2797000	2066400	2007400				By MS/MS	By MS/MS	By MS/MS	True;True;True;True;True;True;True;True;True;True;True;True;True;True;True;True;True;True	18	18	17	54.6	54.6	51.5	28.916	0	160.04	3418600000	213	NaN	NaN
210030	357340	337350	274010	751610	113970	87704	302450	292540	303060	521710	1071900	2007800	1090100	402290	1192000	485140	422010	615410	189190	27037	48365	83017	32303	29791	22663	26097	23220	22641	4787.8				By MS/MS	By MS/MS	By MS/MS	True;True	2	2	2	0.9	0.9	0.9	171.34	0.009086	1.5892	3409700000	15	NaN	NaN
1735400	2292500	1288800	1413400	608870	1580900	1861900	1714000	1430700	1704700	2957800	2984400	1738600	2080500	2441600	1645700	3523800	3292900	2158500	3472100	1046600	864950	698350	709430	895820	974370	904990	1159500	901870	1433000				By MS/MS	By MS/MS	By MS/MS	True;True;True;True;True;True;True;True;True;True;True;True;True;True;True;True;True	17	17	9	57.4	57.4	35	29.597	0	39.75	3388800000	146	17	17
2468500	3041000	1803300	2142000	869850	1877500	2592800	1870500	1957300	2366900	2735500	2818500	1378900	2665500	2329600	1496800	3305600	2374200	2495100	3289400	1103100	942440	953270	809220	1011900	1359000	1300900	1446400	1158900	1163900				By MS/MS	By MS/MS	By MS/MS	True;True;True;True;True;True;True;True;True;True;True;True;True;True;True;True;True;True;True;True;True;True;True;True;True;True;True;True;True;True	30	30	30	40.4	40.4	40.4	82.704	0	97.734	3360700000	246	NaN	NaN
2088700	2179700	1545700	1553500	1224300	1832900	2153500	1993100	1788200	1826100	3943800	4171700	2873800	3384300	3152200	2832300	4504900	4671500	3751100	3817800	1125700	993470	821290	880000	1006100	1128300	904170	1400700	1065900	1856400				By MS/MS	By MS/MS	By MS/MS	True;True;True;True;True;True;True;True;True;True;True;True;True;True;True;True;True;True;True;True;True;True;True;True;True;True;True;True;True;True;True;True	32	32	32	60.8	60.8	60.8	59.62	0	144.01	3315400000	250	NaN	NaN
1091600	1483300	1036400	1271000	1330600	843850	957570	852480	1146000	1181200	2373100	3110900	2944100	2495700	1872500	2224200	2702100	2061900	2532200	2470900	973730	1212200	1106300	915320	855500	758570	790550	968140	764020	535840				By MS/MS	By MS/MS	By MS/MS	True;True;True;True;True;True;True;True;True;True;True;True;True;True;True;True;True;True;True	19	19	19	41.7	41.7	41.7	51.242	0	98.981	3295100000	157	NaN	NaN
797690	720530	169770	2064400	1071400	116350	157020	431060	346800	1139200	1139500	1116700	1216800	742610	2362100	613840	341110	194430	3399300	186130	402340	230090	373720	149180	166920	142050	138060	182580	1833200	85364				By MS/MS	By MS/MS	By MS/MS	True;True;True;True;True;True;True;True;True;True;True;True	12	12	12	28.7	28.7	28.7	54.305	0	25.268	3291700000	104	NaN	NaN
1350900	1880200	1686200	1011000	3997300	793590	1241300	1296700	1476700	1397100	2033500	3008500	3913400	2375800	1961500	2617100	2177100	1093000	2023100	875270	731020	1038300	1196000	974930	614700	615070	474450	521400	491590	216880				By MS/MS	By MS/MS	By MS/MS	True;True;True;True;True;True;True;True;True;True;True;True;True;True;True;True	16	16	0	38.4	38.4	0	42.243	0	209.78	3282600000	91	NaN	NaN
484420	506780	615470	689870	1471800	405520	235530	715580	611610	557790	790570	1544200	2322200	1726800	639940	1651300	820310	591420	948900	172640	349930	590100	543110	161620	377340	248130	296830	142120	529480	141860				By MS/MS	By MS/MS	By MS/MS	True;True;True;True;True;True;True	7	7	7	37.8	37.8	37.8	24.005	0	43.634	3222500000	84	7	7
1488100	2102900	1086100	1212100	572630	1405400	1627800	1223900	1378500	1470400	3552300	3776800	1525400	2849800	2943300	1969400	3920600	4001500	3321100	3962400	1519000	1279100	958790	1052100	1395700	1651100	1746300	2003700	1289100	1748000				By MS/MS	By MS/MS	By MS/MS	True;True;True;True;True;True;True;True;True;True;True;True;True;True;True;True;True;True;True;True;True;True;True;True	24	24	23	34.7	34.7	33.5	76.149	0	70.647	3217900000	187	NaN	NaN
912000	1009800	1032400	678050	981870	656710	846770	719540	1013500	757480	1384100	1908600	1138000	1604700	1322100	1508000	1787800	1252900	1505100	1030600	575600	723220	658760	723100	468880	515350	450550	324430	498660	346290				By MS/MS	By MS/MS	By MS/MS	True;True;True;True;True;True;True;True;True;True;True;True;True;True;True;True;True;True;True;True;True;True;True	23	23	23	74.8	74.8	74.8	49.973	0	323.31	3208600000	157	NaN	NaN
2334100	3546700	1747100	2310000	781920	2416100	2153600	1206700	2102300	1918400	3598700	3127500	2169000	2944100	5615200	2388500	4530900	4200700	3280600	3569900	1458200	1461600	1147700	1410600	1262800	1350600	1317700	1677200	1103900	1370500				By MS/MS	By MS/MS	By MS/MS	True;True;True;True;True;True;True;True;True;True;True;True;True;True;True;True;True;True;True;True;True;True;True;True;True;True;True;True;True	29	29	29	53	53	53	68.569	0	122.21	3200200000	209	NaN	NaN
1134600	1888900	510960	2454500	269190	72200	897180	285590	333320	576020	2086600	2351900	1778100	1888200	2456100	1866000	2368400	3577500	1194600	980830	588090	334880	651470	1511500	821990	644720	517630	193020	708650	156110				By MS/MS	By MS/MS	By MS/MS	True;True;True;True;True;True;True;True;True;True;True;True	12	12	11	39	39	39	31.282	0	38.635	3199800000	94	NaN	NaN
1821000	2364000	2069700	1254800	4339900	1119200	1493800	1365700	1549100	1501800	3048900	4220200	5832000	3786300	2805900	3854000	3298600	1557200	2918800	1300300	779750	1148900	1335300	1099300	605600	680760	476010	515690	528520	202750				By MS/MS	By MS/MS	By MS/MS	True;True;True;True;True;True;True;True;True;True;True;True;True;True;True;True;True;True;True;True;True;True;True;True;True;True;True	27	27	25	42.4	42.4	39.9	77.86	0	127.92	3188200000	214	NaN	NaN
1923200	3005200	1087300	1618300	1681700	1501000	1908300	1514900	2041900	1564800	3135900	2879700	1929600	2222300	2911300	2379300	3160300	3112000	2301100	5619900	1161000	990530	647050	1018500	961530	1354600	953310	1243100	873330	2243900				By MS/MS	By MS/MS	By MS/MS	True;True;True;True;True;True;True;True;True;True;True;True;True;True;True;True;True;True;True;True;True;True;True;True;True;True;True;True;True;True;True;True;True;True	34	34	34	49.1	49.1	49.1	87.819	0	323.31	3181200000	197	NaN	NaN
1831300	2447800	2168700	1640500	6693100	1136700	1128500	1194300	2024700	2019500	2610100	5056500	5442700	4037900	2959100	3807500	2941900	1519800	3226700	1012900	526390	596380	841150	634550	386730	354750	240810	285470	342410	117880				By MS/MS	By MS/MS	By MS/MS	True;True;True;True;True;True;True;True;True;True;True;True;True;True;True;True;True;True;True;True;True;True;True;True;True;True;True;True;True;True;True;True;True;True;True;True;True;True;True;True;True;True;True;True;True;True;True;True;True;True;True;True	52	52	52	27.5	27.5	27.5	201.82	0	323.31	3168400000	278	NaN	NaN
1392000	1923800	1753400	1204000	4381300	1092300	800030	830180	1876500	1434700	1854900	3595300	2464200	2960400	1853600	2246500	1928500	1294600	1667700	630730	872940	1309200	1247700	1075800	672900	454030	441030	504040	536510	213700				By MS/MS	By MS/MS	By MS/MS	False;True;True;True;True;True;True;True;True;True;True;True;True;True;True;True;True;True;True;True;True;True;True;True;True;True;True;True;True;True;True;True	32	31	31	25.7	24.9	24.9	151.25	0	156.36	3153100000	225	NaN	NaN
1935100	2404200	1088900	1264000	362440	1569100	1838000	1831400	1594900	2110100	2409200	1837600	948810	1471300	3356800	2157100	3054000	4321700	1668200	3010100	627560	462110	478160	480080	513450	732390	610590	742100	578980	589210				By MS/MS	By MS/MS	By MS/MS	True;True;True;True;True;True;True;True;True;True;True;True;True;True	14	14	6	41	41	13.8	43.688	0	39.109	3147800000	144	NaN	NaN
1555200	2586800	1071100	1490200	349040	1813700	1524300	1388000	1555600	1048600	3329900	3075700	1344500	3157200	3671400	2093500	4121700	4399900	3238900	4072600	1418200	1560800	880870	1416700	1261300	1445300	1445900	1609600	1161300	1684500				By MS/MS	By MS/MS	By MS/MS	True;True;True;True;True;True;True;True;True;True;True;True;True;True;True;True;True;True;True;True;True;True;True;True;True;True;True;True;True;True;True;True;True;True;True;True;True;True;True;True;True	41	41	30	52.9	52.9	40.7	100.07	0	232	3136900000	275	NaN	NaN
1267500	1755300	945780	1432100	600680	1094100	1137200	878580	1240600	1929400	1424300	1840300	821310	1952500	1544000	853290	1950600	1074200	1171600	1029700	1037200	896450	983290	729980	927390	806610	1011200	1207800	960660	765880				By MS/MS	By MS/MS	By MS/MS	False;False;True;True	4	2	2	31.2	18.8	18.8	13.509	0	5.1021	3125800000	44	NaN	NaN
521950	278760	810490	1246300	258070	406330	179710	353850	463700	743080	2507800	9627000	9552000	2339100	1713800	1196100	3209600	2146900	4051200	637980	510340	258570	589090	241610	228540	147440	258120	344780	474200	80851				By MS/MS	By MS/MS	By MS/MS	True;True;True;True;True	5	5	5	36.6	36.6	36.6	11.728	0	11.99	3114500000	75	5	5
1144500	1439500	706370	807480	378170	1088700	1191800	1068300	896220	1033800	2030200	1822900	1162000	1302900	1629700	949530	2231600	2372600	1495200	2613000	690300	507250	337520	403030	542270	676900	591130	863230	530340	1088900				By MS/MS	By MS/MS	By MS/MS	True;True;True;True;True;True;True;True;True;True;True	11	11	11	66.2	66.2	66.2	17.222	0	28.272	3090100000	102	NaN	NaN
1285400	1860000	999710	1080400	628770	1160700	1403300	1061600	1311700	1059900	2495400	2456700	1228300	2073400	2651600	1709000	2659100	2802800	2392200	3409900	824740	739190	489830	685990	799900	682700	518360	1046200	565820	1028600				By MS/MS	By MS/MS	By MS/MS	True;True;True;True;True;True;True;True;True;True;True;True;True;True	14	14	14	51.8	51.8	51.8	29.804	0	96.597	3056500000	132	NaN	NaN
1104100	1342600	2146200	914060	5737000	707620	738000	507040	1593600	724160	1801900	3481200	5792700	1794000	1858200	2467200	2217000	733410	1621700	486200	749500	917960	1032000	1208200	553870	549110	349510	340900	269870	178870				By MS/MS	By MS/MS	By MS/MS	True;True;True;True;True;True;True;True;True;True;True;True;True;True;True;True;True;True;True;True;True;True;True;True;True;True;True;True;True;True;True;True	32	32	1	68	68	3.3	42.036	0	166.82	3049800000	193	NaN	NaN
1359800	1873200	1457900	1430200	1187200	1283500	1382400	1128400	1463900	1266700	1626900	2231300	1573800	1929200	1725700	1491200	2222300	1415700	1674300	1289400	559450	626830	612410	575610	476040	465310	415610	645790	408220	340750				By MS/MS	By MS/MS	By MS/MS	True;True;True;True;True;True;True;True;True;True;True;True;True;True;True;True;True;True;True;True;True;True;True;True;True;True;True;True;True	29	29	29	40.1	40.1	40.1	81.889	0	94.941	3044000000	190	NaN	NaN
1879300	2634700	1326700	1374100	596580	1707200	2039600	1815800	1675500	1841700	2489000	2445900	1195700	2111900	2189200	1560000	2882400	2582200	2878100	3026000	1288500	1150000	899880	986040	1407500	1681100	1636400	1654500	1431900	1485600				By MS/MS	By MS/MS	By MS/MS	True;True;True;True;True;True;True;True;True;True;True;True;True;True;True;True;True;True;True;True;True;True;True;True	24	24	22	28.2	28.2	25.6	95.807	0	85.741	3002100000	204	NaN	NaN
1255700	1397400	575190	540100	204710	1719600	1785800	1196700	1349600	534170	1620700	1334300	248270	504180	1044600	1204000	2295800	3791400	750530	2116400	471870	513590	140450	445800	314540	472010	554980	478110	207700	786750				By MS/MS	By MS/MS	By MS/MS	True;True;True;True;True;True;True;True;True;True;True;True;True;True;True;True;True;True;True;True;True	21	21	21	56.8	56.8	56.8	52.878	0	224.22	2990400000	147	NaN	NaN
1215300	1700000	707510	911290	193620	1020100	1398900	1351100	1355700	640040	2024200	2417000	450050	1223700	2372900	1942500	3147300	3367400	1371900	3593600	838240	1030500	402950	468760	348120	1598600	920910	637540	776760	970340				By MS/MS	By MS/MS	By MS/MS	True;True;True;True;True;True;True;True;True;True;True;True;True;True;True;True;True;True;True	19	19	16	41.7	41.7	36.4	42.296	0	85.39	2960100000	167	NaN	NaN
1742700	1425600	2564900	2435400	2545200	1745800	985300	1864500	2372700	1574000	2116300	6275700	4592600	2084100	1729700	2347800	2421200	1687300	3658400	671970	586940	533880	323360	405530	256100	271780	193610	200600	492920	206690				By MS/MS	By MS/MS	By MS/MS	True;True;True;True;True;True;True;True;True;True;True;True;True;True;True;True;True;True;True;True;True;True;True;True;True;True;True;True;True;True;True;True;True;True;True;True;True;True;True;True;True;True;True;True;True;True;True;True;True;True	50	50	50	30.1	30.1	30.1	200.48	0	305.26	2944300000	236	NaN	NaN
1346400	1185800	1545800	1048300	634690	1091000	1150100	1898900	1156200	1646300	1701400	2417900	1128000	1104300	1332900	1678800	2143400	1348700	1739200	1175800	986200	948030	762790	674200	652140	716970	696850	772080	984610	805960				By MS/MS	By MS/MS	By MS/MS	False;False;False;False;False;False;False;False;False;False;False;False;False;False;False;True;True;True;True;True;True;True;True;True;True;True;True;True	28	13	6	62.5	42.3	15.3	28.521	0	131.32	2943000000	124	NaN	NaN
1734500	2326000	1125200	1264000	595640	1503600	1715800	1546100	1288100	1408200	2583200	2179900	1738100	2040800	2550300	1563700	2850600	3278400	2306100	3151500	687480	595060	420270	508320	547690	703660	644200	820700	616700	1049200				By MS/MS	By MS/MS	By MS/MS	True;True;True;True;True;True;True;True;True;True;True;True;True;True;True;True;True;True;True;True;True;True	22	22	22	39.5	39.5	39.5	46.108	0	136.03	2932400000	136	NaN	NaN
1582900	2011300	1131200	1329200	652040	1345500	1660700	1646100	1309600	1410900	2199700	2217700	1106100	1736400	2141300	1551100	2693300	2453700	2047900	2505200	871100	763230	658080	691850	783320	959320	914120	1019100	815350	1118200				By MS/MS	By MS/MS	By MS/MS	True;True;True;True;True;True;True;True;True;True;True;True;True;True;True;True;True;True;True;True;True	21	21	21	82.3	82.3	82.3	35.076	0	174.12	2922800000	193	NaN	NaN
1996400	2412600	973570	1625700	857310	1579900	2247100	1827300	1414900	1457300	3779600	3184800	2797000	2951400	3104900	2723600	3565900	3420400	3064900	6343700	1220100	1017500	847260	927560	1003700	1329800	1177100	1498400	1005000	2282400				By MS/MS	By MS/MS	By MS/MS	True;True;True;True;True;True;True;True;True;True;True;True;True;True;True;True;True;True;True;True;True;True;True;True;True;True;True;True;True;True;True;True;True;True;True;True;True;True;True;True;True;True;True;True;True;True;True;True;True;True;True;True;True;True;True;True;True;True;True;True	60	60	59	45.7	45.7	45.2	157.9	0	147.99	2922400000	284	NaN	NaN
1510100	1670400	1234200	1036000	1107400	2688900	1076600	1951900	1830600	621740	2489400	2842200	1178000	3352200	2476300	1482600	3308300	1651500	2777200	586810	877470	1287700	565590	1354600	839110	338540	681260	799480	1117500	1145700				By MS/MS	By MS/MS	By MS/MS	True;True;True;True;True;True;True;True;True;True;True;True;True;True;True;True;True;True;True;True	20	20	20	43.9	43.9	43.9	55.938	0	183.59	2920500000	174	NaN	NaN
1894400	2856800	1249100	1278000	783680	2078200	1738800	1212200	1914000	1908600	2803700	2903300	2115700	1884700	5007400	1911700	3343500	3086500	2799200	3633700	978630	991000	672070	842520	791710	731320	720870	778180	557020	1171500				By MS/MS	By MS/MS	By MS/MS	True;True;True;True;True;True;True;True;True;True;True;True;True;True;True;True;True;True;True;True;True;True;True;True;True;True;True;True;True;True;True;True;True;True;True;True;True;True;True;True;True;True;True;True;True;True;True;True;True;True;True;True;True;True;True;True;True;True;True;True;True;True;True;True;True;True;True;True;True	69	69	69	64.3	64.3	64.3	152.45	0	323.31	2905300000	400	NaN	NaN
1663400	1811900	1633100	1143600	733440	2144300	1723900	1053800	2142700	998110	2531000	3145200	1510000	4360500	3290100	2075700	3797800	2947700	2508900	2529300	391120	597550	332550	490200	360950	337690	342950	398750	348430	449220				By MS/MS	By MS/MS	By MS/MS	True;True;True;True;True;True;True;True;True	9	9	9	73.5	73.5	73.5	17.031	0	71.031	2895700000	100	NaN	NaN
2155800	3572300	1617100	2969500	3807300	1212000	1005900	1345300	2627600	2810500	3161100	6495700	4737900	4459100	4363600	3298500	2456000	1140300	4337100	853790	897890	1105700	1701300	581710	876400	630480	669020	504480	759090	169480				By MS/MS	By MS/MS	By MS/MS	True;True;True;True;True;True;True;True;True;True;True;True;True;True;True;True;True;True;True;True;True;True;True;True;True;True;True;True;True;True;True;True;True;True;True;True;True;True;True;True;True;True;True;True;True;True	46	46	22	48.8	48.8	23.6	139.09	0	255.88	2895200000	264	NaN	NaN
1864000	2867300	1341100	1479500	296350	3392000	2300900	1404600	2159100	1062400	2483900	2271200	529350	1990200	1644700	1441900	3603700	2869400	1796600	2106300	1051200	1669800	578720	1165100	734550	799900	1428300	1050400	880340	1078600				By MS/MS	By MS/MS	By MS/MS	True;True;True;True;True;True;True;True;True;True;True;True;True;True;True;True;True;True;True;True;True;True;True;True;True;True;True;True;True;True;True;True	32	32	27	50.9	50.9	43.6	81.744	0	147.54	2889100000	256	NaN	NaN
1033400	1852200	685720	374790	122840	1414400	843620	775580	903140	228510	1447200	1073500	194910	690900	1074200	907160	1428900	3656100	901560	1980700	547500	701640	120060	752930	453050	372570	437480	712740	239670	870270				By MS/MS	By MS/MS	By MS/MS	True;True;True;True;True;True;True;True;True;True	10	10	10	38.1	38.1	38.1	32.267	0	195.1	2876200000	123	NaN	NaN
2128900	2169500	1441800	1281800	1057600	2121500	2441000	1039800	1724800	1542900	3299300	2533500	1413300	2139100	1935800	2482600	3948500	6271800	2343800	3966600	1533700	1817000	981210	1437000	1263500	1375500	1303400	2096800	896940	1568300				By MS/MS	By MS/MS	By MS/MS	True;True;True;True;True;True;True;True;True;True;True;True;True;True;True	15	15	15	30.7	30.7	30.7	54.234	0	25.145	2871300000	114	NaN	NaN
1457800	2045800	1179000	1222600	620450	1424600	1604500	1089300	1359000	1128600	1793900	1713300	888530	1393200	1642100	1160100	2008000	1918000	1375400	2359600	1201800	999400	688060	887780	1235800	974460	736800	1494300	783390	1585200				By MS/MS	By MS/MS	By MS/MS	True;True;True;True;True;True;True;True;True;True;True;True;True;True;True;True;True;True;True;True	20	20	20	62.5	62.5	62.5	33.296	0	62.247	2870000000	194	NaN	NaN
956510	1250300	1064100	984480	1072900	1049100	852610	975070	1052300	979890	1484000	2097300	828050	1509200	1393900	1168200	1800500	1520400	1244700	838960	506740	549320	462140	503850	373710	396000	399270	451910	393570	401010				By MS/MS	By MS/MS	By MS/MS	True;True;True;True;True;True;True;True;True;True;True;True;True;True	14	14	8	45.6	45.6	24.4	37.377	0	182.39	2857000000	159	NaN	NaN
493790	1997000	698620	675150	3076700	283400	224070	267830	732310	633080	1110600	3670500	396540	614790	852870	690750	834220	362020	548560	210560	1074500	1112800	1391300	412180	579880	695510	589930	222630	606870	217220				By MS/MS	By MS/MS	By MS/MS	True;True;True;True;True;True;True;True	8	8	5	44.8	44.8	32.3	23.511	0	29.822	2854100000	77	8	8
1678900	2050400	1538100	1323600	1331400	1473800	1675500	1842000	1692200	1724900	2911800	3458900	2514400	2669900	2520100	2253900	3500900	2708300	2917400	2962400	909210	863430	755500	806100	675410	800090	735470	994480	735820	861580				By MS/MS	By MS/MS	By MS/MS	True;True;True;True;True;True;True;True;True;True;True;True;True;True;True;True;True;True;True;True;True;True;True;True;True;True;True;True;True;True;True;True;True;True;True;True;True;True;True;True;True;True	42	42	39	36.7	36.7	34.8	136.37	0	233.71	2852800000	249	NaN	NaN
1953100	2830400	1386100	1403100	470100	2305100	2290300	1378900	1602800	1254100	3049100	2358600	1654800	1817500	2958800	1896700	3877700	3813300	2903700	5153500	1128700	1259200	600900	978740	1116600	1082300	1245000	1252500	739720	1580400				By MS/MS	By MS/MS	By MS/MS	True;True;True;True;True;True;True;True;True;True;True;True;True;True;True;True;True;True;True;True;True;True;True;True;True;True;True;True;True;True;True;True;True;True;True;True;True;True;True;True;True;True;True;True;True;True	46	46	46	38.5	38.5	38.5	138.34	0	138.06	2846300000	249	NaN	NaN
1130900	1295900	184910	2145600	993870	127770	363540	892230	718600	1203600	2475200	971650	3694600	3505000	836040	1215800	1189800	273370	2203600	1193700	1012400	439310	2703300	318170	414480	9179800	590690	447750	476100	118080				By MS/MS	By MS/MS	By MS/MS	True;True;True;True;True;True;True;True;True;True;True;True;True;True;True;True;True;True;True;True	20	20	20	44.5	44.5	44.5	51.923	0	43.776	2836400000	197	NaN	NaN
1312900	921440	804270	508760	460570	1299800	1154300	1090700	1010900	583340	2628700	1625200	1008800	2358100	3337700	2062600	3677900	3554000	2455200	2946700	1007300	1229300	612550	915810	1308900	933380	916720	726450	820710	1695700				By MS/MS	By MS/MS	By MS/MS	True;True;True;True;True;True;True;True;True;True;True;True;True;True;True;True;True;True;True;True;True;True	22	22	22	79.1	79.1	79.1	36.573	0	142.65	2810600000	210	NaN	NaN
1107000	1661600	1145800	1000600	729150	1158400	1124100	1193200	1318200	1253900	2709000	3909700	2939400	2204600	3136100	2161200	3823800	1751500	2676300	3108800	886270	829070	604420	722290	552210	653050	614720	787770	686880	580220				By MS/MS	By MS/MS	By MS/MS	True;True;True;True;True;True;True;True;True;True;True;True;True;True;True;True;True;True;True;True;True;True;True;True;True;True;True;True;True;True;True;True;True	33	33	31	62.5	62.5	60	66.022	0	143.13	2803500000	182	NaN	NaN
1470700	1677300	980540	1090300	635080	1285300	1347300	1469000	1467100	1416600	3177100	2844700	1230500	2628500	2975300	1996900	3640300	3835100	2820100	3190600	703580	584210	439850	500050	519570	680980	685110	745960	628800	1007100				By MS/MS	By MS/MS	By MS/MS	True;True;True;True;True;True	6	6	6	76.5	76.5	76.5	11.665	0	149.71	2792400000	62	NaN	NaN
726410	986060	861190	561780	1018900	618680	660140	762040	769440	782820	1370000	1899600	1442100	1376400	1211500	1377000	1763000	1071800	1227800	855810	253380	251070	214240	229110	158320	192700	155890	177630	163710	139980				By MS/MS	By MS/MS	By MS/MS	True;True;True;True;True;True;True;True;True;True	10	10	3	64.1	64.1	29.3	20.825	0	49.095	2777600000	98	NaN	NaN
1239100	1601400	1192200	1145900	1058300	1203100	1300000	1176800	1143800	982130	1718800	1804500	1013500	1764200	1759300	1368400	2041800	1605100	1480600	1914300	541450	541160	369710	512950	450220	318750	433510	655380	431860	687560				By MS/MS	By MS/MS	By MS/MS	True;True;True;True;True;True;True;True;True;True;True;True;True;True	14	14	14	65	65	65	30.412	0	187.75	2733700000	151	NaN	NaN
1260900	1530600	992070	959020	538930	1296900	1362800	959240	1093500	1009800	1397500	1469000	788740	1090300	1113400	853090	1683800	1433600	1186100	1668300	385850	384630	285830	308840	343440	417370	431720	388840	311570	329730				By MS/MS	By MS/MS	By MS/MS	True;True;True;True;True;True;True;True;True;True;True;True	12	12	7	44.4	44.4	28.9	37.497	0	45.075	2732900000	118	NaN	NaN
2167100	2466200	1518900	1342300	1329800	3091200	1792500	1519700	2393500	1449900	2591300	2931200	1641000	1915700	2508700	2111000	3391400	3978500	2105200	3484900	799490	845080	505440	978160	502040	640500	896230	922210	448720	1193900				By MS/MS	By MS/MS	By MS/MS	True;True;True;True;True;True;True;True;True;True;True;True;True;True;True;True;True;True;True	19	19	19	38.5	38.5	38.5	53.801	0	140.38	2732100000	174	NaN	NaN
1020200	1628400	1694400	808910	3540600	732440	829590	637300	1520700	1024900	1410500	2791000	3352500	1655700	1151900	1909800	1449300	551410	1470800	407790	704090	1215900	1046400	928980	456560	482790	297670	334130	291970	149770				By MS/MS	By MS/MS	By MS/MS	True;True;True;True;True;True;True;True;True;True;True;True;True;True;True;True;True;True;True;True;True;True	22	22	21	30.9	30.9	30.9	63.783	0	80.387	2730900000	153	NaN	NaN
1523500	2108500	1063500	1204800	486730	1435400	1652800	1197300	1412500	1532600	2537400	2451800	1002300	2060500	1944400	1421300	2819700	2875600	2278800	2978700	903580	786940	640210	690740	834970	1000500	1027300	1241000	810450	1115100				By MS/MS	By MS/MS	By MS/MS	False;True;True;True;True;True;True;True;True;True;True;True;True;True;True;True;True;True;True;True;True;True;True;True;True;True;True;True	28	27	20	42.4	41.3	30.9	80.457	0	67.484	2710600000	187	NaN	NaN
1505300	1672700	1074300	1041500	557240	1012700	1036900	658270	801690	690960	1670200	1140300	1100700	1413000	1502300	1072400	1786200	1397000	1357700	2378100	506220	479840	364570	468470	436800	409440	384170	962600	335650	601790				By MS/MS	By MS/MS	By MS/MS	True;True;True;True;True;True;True;True;True;True;True	11	11	11	26.3	26.3	26.3	39.958	0	63.11	2698900000	144	NaN	NaN
1198800	2044500	1217100	833380	1037100	836500	1080800	1105800	1440900	770870	1567900	1789400	582960	1294900	1020200	1134400	1517700	1979400	1015100	2141900	274400	182330	177370	297670	92420	293700	260690	373980	183730	204440				By MS/MS	By MS/MS	By MS/MS	True;True;True;True;True;True;True;True;True;True	10	10	10	66.7	66.7	66.7	21.225	0	41.72	2697900000	87	NaN	NaN
406710	605220	350230	657180	127840	359560	441450	541580	432700	482370	402170	535980	341980	420140	456390	288280	509920	276180	421330	254420	279170	252420	279320	210830	238050	201570	215580	252470	295060	238870				By MS/MS	By MS/MS	By MS/MS	True;True;True;True;True;True;True	7	7	7	83.8	83.8	83.8	11.74	0	49.189	2693100000	98	7	7
1725200	2899100	1432500	1650000	1206400	1368300	1871500	1451600	1659100	1881000	2668200	2898200	1875100	2434500	3087200	2193500	2798000	3195900	2382500	2067300	851190	752010	508500	698330	667050	769390	714380	982390	619360	1325800				By MS/MS	By MS/MS	By MS/MS	True;True;True;True;True;True;True;True;True;True;True;True;True;True;True;True;True;True;True;True;True;True	22	22	22	48.1	48.1	48.1	51.294	0	70.379	2677900000	152	NaN	NaN
1880900	2611700	1273300	1344100	380900	2352600	2252600	1485900	1658500	1356100	2687900	1896300	1221100	1446500	2485600	1540400	3104700	3590700	2567900	4186800	729190	761940	334400	616630	709200	595530	782390	802370	472580	1142400				By MS/MS	By MS/MS	By MS/MS	True;True;True;True;True;True;True;True;True;True;True;True;True;True;True;True;True;True;True;True;True;True;True;True;True;True;True;True;True;True;True;True;True;True	34	34	29	48.1	48.1	41.5	97.717	0	204.51	2676600000	201	NaN	NaN
1922700	2270000	2313700	2114100	2326400	1471300	1173000	1935300	2244800	2155600	2285600	3816000	3102800	2808300	2280500	2754600	3206700	2162700	2691300	1115600	713910	802700	791590	593280	529650	465780	448610	481220	733380	252960				By MS/MS	By MS/MS	By MS/MS	False;False;False;False;True;True;True;True;True;True;True;True;True;True;True;True;True;True;True;True;True	21	17	16	39.3	31.8	29.8	73.502	0	103.3	2675100000	142	NaN	NaN
860180	1218900	938620	876640	1273600	541750	662360	1367000	823480	980370	1368400	2057700	2195400	1838500	1315300	1479000	1172700	1083900	927200	693780	587230	578630	761200	444310	380880	319420	377020	397520	449570	143860				By MS/MS	By MS/MS	By MS/MS	True;True;True;True;True;True;True;True;True;True;True;True;True;True;True;True;True	17	17	17	15.4	15.4	15.4	135.76	0	84.031	2659900000	185	NaN	NaN
1981800	3516000	1227400	1110900	2532000	1523200	2027700	1490900	2326800	1855100	5040200	4894800	2983800	2813400	2655000	3522300	5219600	5937800	2505700	6031500	602750	468300	322260	570800	584290	517180	486270	801060	308370	832980				By MS/MS	By MS/MS	By MS/MS	False;True;True;True;True;True;True;True;True;True;True;True;True;True;True;True;True;True;True;True;True;True;True;True	24	23	23	53.8	53.8	53.8	50.909	0	83.216	2646700000	164	NaN	NaN
157670	232950	209900	404190	25663	17237	121270	82077	190680	270080	113360	214900	85896	56573	276360	102920	253400	17318	71336	24439	73101	33581	138640	19909	51387	141050	27187	40435	66136	10328				By MS/MS	By MS/MS	By MS/MS	True;True;True;True	4	4	4	20.2	20.2	20.2	10.245	0	8.8018	2641600000	51	NaN	NaN
1025200	1553600	1429300	1653600	1308800	811680	850420	882970	1106200	781050	1529700	2499800	1755100	2825800	1811000	1257800	1874900	1530400	1627200	1094200	474530	481290	526390	502440	362590	461930	386220	246070	394810	331220				By MS/MS	By MS/MS	By MS/MS	True;True;True;True;True;True;True;True;True;True;True;True;True;True;True;True	16	16	16	28.4	28.4	28.4	52.948	0	32.45	2632700000	114	NaN	NaN
892040	1237100	663010	725800	338930	833740	962590	871490	742380	897970	1545000	1415100	1003400	1120200	1435900	834300	1840100	1848000	1248400	1813300	734160	726180	555930	621930	629860	881530	763810	983250	753040	1108500				By MS/MS	By MS/MS	By MS/MS	True;True;True;True;True;True;True;True;True;True;True;True;True;True;True	15	15	15	46.9	46.9	46.9	32.728	0	83.37	2613600000	113	NaN	NaN
1186000	1684300	926960	940310	614340	982930	1162700	957080	1106800	1042800	2467300	2426100	1010900	2104100	3054700	1827000	2478600	3089800	2794700	3453800	913070	818350	480640	691990	872800	800040	915130	1128300	766200	2166500				By MS/MS	By MS/MS	By MS/MS	True;True;True;True;True;True;True;True;True;True;True;True;True;True;True;True;True;True;True;True;True;True;True	23	23	23	55.3	55.3	55.3	49.541	0	148.1	2611800000	177	NaN	NaN
1804000	2555900	1291400	1290800	758510	1730300	1991200	1915900	1568500	1809800	2986700	2926600	2151200	2167900	2851400	1448400	2801600	3443200	2293300	3886000	1374500	1278300	822100	891050	1262000	1529100	1123300	1747300	1379500	2731400				By MS/MS	By MS/MS	By MS/MS	True;True;True;True;True;True;True;True;True;True;True;True;True;True;True;True	16	16	16	54.2	54.2	54.2	29.945	0	32.541	2610600000	160	NaN	NaN
1095700	1487200	645750	778980	401180	1072800	1158600	1010200	946770	1070400	2012400	1814400	1290200	1388900	1957500	1092000	2309400	2586400	1746800	2536300	889910	746230	535040	627800	771600	877450	808060	1084500	798040	1687900				By MS/MS	By MS/MS	By MS/MS	True;True;True;True;True;True;True;True;True;True	10	10	9	38.9	38.9	35.5	24.261	0	48.763	2582500000	139	NaN	NaN
0	0	0	0	0	0	0	0	0	0	27930	9877	7808.8	5065.5	309290	15980	5292.4	7227.3	68315	3195.4	23243	53091	21697	7415.8	11401	11655	8527.4	6011.7	103840	5170.2				By matching	By MS/MS	By MS/MS	True;True;True;True	4	4	4	33.6	33.6	33.6	15.565	0	24.688	2582500000	9	NaN	NaN
1865700	2737200	1821900	2506200	1299000	1435500	1636300	1543200	2031200	2360800	1591000	2638700	1472700	2088100	1434700	1228500	831500	1324800	1443100	753370	549740	700880	524940	428690	413610	394230	353410	829430	544560	168900				By MS/MS	By MS/MS	By MS/MS	True;True;True;True;True;True;True;True;True;True;True	11	11	11	37.2	37.2	37.2	26.152	0	46.669	2513000000	121	NaN	NaN
1463400	1501200	1750300	1534700	2685400	763270	1221500	1573700	1412600	1701900	2105600	2291300	3865000	2412100	1510200	2754800	2582000	1533300	2371400	965420	944170	1042700	1617400	1010600	660270	714420	593670	758130	501020	435470				By MS/MS	By MS/MS	By MS/MS	True;True;True;True;True;True;True;True;True;True;True;True;True;True;True;True;True;True;True;True;True;True;True;True;True;True;True;True;True;True	30	30	30	24	24	24	130.85	0	124.62	2512600000	223	30	30
525510	959030	189580	423600	43903	98497	108830	975560	64829	104890	586320	131470	69859	235900	116770	271300	378340	1059900	2240500	2158000	463000	662120	172280	22092	67494	166040	143270	407920	111440	311750				By MS/MS	By MS/MS	By MS/MS	True;True;True;True;True;True;True	7	7	7	41	41	41	16.083	0	77.268	2495800000	105	7	7
1210400	1587900	833510	918710	419660	1121300	1291900	1149000	975920	1099600	1294800	1230400	694380	799760	1017200	602000	1417500	1381200	799290	1524900	529170	386360	289230	313580	367710	495200	462290	587070	416360	712000				By MS/MS	By MS/MS	By MS/MS	True;True;True;True;True;True;True;True;True;True;True;True;True;True;True;True	16	16	16	53.1	53.1	53.1	22.591	0	28.015	2461900000	122	NaN	NaN
953200	1351500	751970	833200	348700	951080	1110800	995670	872360	946690	1411900	1424200	978320	977630	1297900	785530	1638000	1550800	1082100	1515500	386310	338270	282220	279150	325330	373650	349670	451790	346190	605410				By MS/MS	By MS/MS	By MS/MS	True;True;True;True;True;True;True;True;True;True	10	10	10	58.2	58.2	58.2	16.445	0	18.039	2457700000	97	NaN	NaN
1466900	1692800	1232700	841760	124960	1221900	2020600	1350100	1504200	230500	2245300	2505700	439650	973940	1712700	1445700	2532900	10389000	1933300	1954200	571740	502200	175890	408190	640790	791470	326180	323070	154990	205560				By MS/MS	By MS/MS	By MS/MS	True;True;True;True;True;True;True;True;True;True;True;True;True;True;True;True;True;True;True;True;True;True;True;True;True;True;True;True	28	28	28	32	32	32	88.278	0	72.179	2454600000	181	NaN	NaN
2080100	1917500	1643500	1010200	1636200	1925400	2111600	1077700	1902600	1113500	3743100	3473900	2927300	3331000	3104800	3403300	4622200	4118200	3452800	4474500	748990	844240	580540	736380	517370	716500	673280	784840	644510	1065100				By MS/MS	By MS/MS	By MS/MS	True;True;True;True;True;True;True;True;True;True;True;True;True;True;True;True;True;True;True;True;True;True;True;True;True;True;True;True;True;True;True;True;True	33	33	33	39.3	39.3	39.3	102.99	0	76.604	2446200000	180	NaN	NaN
892140	1017600	790590	577190	783980	893880	922760	1003400	965150	761500	1494000	1656000	1249900	1484900	1060800	1412300	1923700	1614200	1697200	1198600	943240	1054800	798350	878630	756500	844220	852290	855460	813380	1129300				By MS/MS	By MS/MS	By MS/MS	False;False;False;True;True;True;True;True;True;True;True;True;True;True;True;True	16	13	12	62.3	56.3	52.6	28.302	0	173.08	2428400000	121	16	13
658550	1057000	556980	553020	323500	693240	823440	606030	799880	838870	1402700	1593300	969780	999710	2215500	1000400	1950100	1448600	1110900	1758400	596990	564910	472460	561180	533730	723540	711930	963630	423600	487280				By MS/MS	By MS/MS	By MS/MS	True;True;True;True;True;True;True;True;True;True;True;True;True;True;True	15	15	15	42.8	42.8	42.8	47.837	0	158.35	2423900000	110	NaN	NaN
1633700	1513300	1362400	862800	889020	1306800	1765200	1455200	1307800	1056200	2008900	2079600	1451100	2605100	2104000	1616200	2466200	1986200	2172400	1895500	895560	1023800	891310	791290	1037200	916490	956920	1047100	954350	957730				By MS/MS	By MS/MS	By MS/MS	True;True;True;True;True;True;True;True;True;True;True;True;True;True;True;True;True;True;True;True;True;True;True;True;True	25	25	25	46.6	46.6	46.6	69.284	0	85.411	2423700000	160	NaN	NaN
928760	875560	786210	383450	482760	953590	1211800	449390	805520	366710	1445400	1674900	777330	813930	1017000	1600100	1885700	5377200	1160500	419290	315940	510110	169220	399510	322330	340690	294870	200270	231420	550430				By MS/MS	By MS/MS	By MS/MS	False;False;True;True;True;True;True;True;True;True;True;True;True;True;True;True;True;True;True;True	20	18	16	37.9	36.1	32.4	56.108	0	62.788	2418100000	121	NaN	NaN
1424500	2339600	1081500	1254500	279400	1796700	1666500	1016700	1362600	769840	2658300	2259500	976800	2330300	2440300	1482200	3494200	3057500	2137600	2967500	637590	757580	373810	713200	600290	632950	725560	743360	463810	619070				By MS/MS	By MS/MS	By MS/MS	False;False;False;False;True;True;True;True;True;True;True;True;True;True;True;True;True;True;True;True;True;True;True;True;True;True;True;True;True	29	25	24	42.2	36.8	35.3	84.765	0	182.67	2409500000	148	NaN	NaN
1029600	1448000	1022800	1073800	1534200	1025700	975260	412330	1284400	888990	1622600	2622000	1242900	2846400	3582300	1911800	2302100	855480	1269700	377240	579800	856640	700620	695570	420510	370630	516880	248920	440590	511260				By MS/MS	By MS/MS	By MS/MS	False;False;False;False;True;True;True;True;True;True;True;True;True;True;True;True;True;True;True;True;True;True;True;True	24	20	19	55.1	51.8	50.3	56.381	0	97.883	2402300000	171	NaN	NaN
1571400	1901300	1100600	919730	2910100	1382200	1435100	1322500	2371000	1330800	2289600	3289900	3858600	2342100	1481300	3044000	3427300	1685000	2804400	2036100	1026900	1129100	1356300	1466800	705140	870900	705190	509090	377890	336500				By MS/MS	By MS/MS	By MS/MS	True;True;True;True;True;True;True;True;True;True;True;True;True;True;True;True;True;True;True;True;True;True;True;True;True;True;True;True	28	28	28	53.7	53.7	53.7	61.448	0	141.52	2393100000	199	NaN	NaN
1160900	1680300	697960	1065400	553530	981600	1202400	1229900	967140	1234200	1143100	1190600	1020100	862040	1153200	732960	1380700	1166300	1123500	1442200	792510	750900	596230	607290	668010	777530	775290	841570	663650	871780				By MS/MS	By MS/MS	By MS/MS	True;True;True;True;True;True;True;True;True;True;True;True;True;True;True;True;True;True;True;True	20	20	20	38.4	38.4	38.4	50.118	0	72.476	2391300000	132	NaN	NaN
1669200	1924800	1378000	1553500	676750	1182100	1446400	1535800	1527900	2573100	2935700	3578700	1647000	2899000	2534400	1700100	3435700	2751400	2740400	2998200	907880	593900	1037900	624510	873380	843100	1005800	1352600	945450	889200				By MS/MS	By MS/MS	By MS/MS	False;False;False;True;True;True;True;True;True;True;True;True;True;True;True;True;True;True;True;True;True;True;True;True;True;True;True;True;True;True;True;True;True;True;True	35	32	31	54.9	52	50.5	66.408	0	256.15	2377300000	212	NaN	NaN
217060	307650	191330	148180	128290	177370	221420	197630	197840	236780	226870	282550	141700	225620	224460	157790	261600	200900	222570	204560	74647	60123	51866	46769	53595	82494	79038	69675	80953	118040				By MS/MS	By MS/MS	By MS/MS	True;True;True;True;True;True;True;True;True;True;True;True;True;True;True;True;True;True;True;True;True;True	22	22	1	31	31	1	89.405	0	41.2	2353300000	61	22	22
1884600	1913800	1706300	1220300	1808600	1868600	1434700	1376000	2109400	1207200	2621700	2788600	1729100	2532700	2065700	2379600	3452300	2411600	2674100	2491500	766380	944360	570340	868260	645750	663510	607090	751930	716980	482000				By MS/MS	By MS/MS	By MS/MS	True;True;True;True;True;True;True;True;True;True;True;True;True	13	13	13	33.9	33.9	33.9	41.331	0	74.871	2327300000	112	NaN	NaN
1320200	1820600	844580	875010	573580	1291000	1353000	1000700	1321900	1206000	983000	977040	228670	847480	784890	556350	913090	1141700	1033300	1094800	380080	351730	264680	285620	343180	445100	559970	495830	448030	355640				By MS/MS	By MS/MS	By MS/MS	True;True;True;True;True;True;True;True;True;True;True;True;True;True	14	14	1	43.7	43.7	3.7	39.594	0	323.31	2320100000	67	14	14
1113800	1717600	981810	1058200	733620	951710	1208900	933920	1122000	1006400	1731500	1867800	554650	1409300	1829500	1250800	1867800	1899600	1317200	2181800	510870	429680	300100	431670	407800	411040	328380	544040	386390	788820				By MS/MS	By MS/MS	By MS/MS	True;True;True;True;True;True;True;True;True;True	10	10	10	56.8	56.8	56.8	23.277	0	39.139	2302800000	115	NaN	NaN
1284600	2973800	671900	1728200	5179000	805910	890990	1018500	1766600	1137800	1945700	4008500	1545400	1986800	1820500	2255900	1702500	1041400	1514000	475480	622180	1340700	693520	801020	312250	481220	523910	275460	453120	208430				By MS/MS	By MS/MS	By MS/MS	True;True;True;True;True;True;True;True;True;True;True;True;True;True;True;True;True;True;True;True;True;True;True;True;True;True	26	26	1	52.9	52.9	2.3	53.02	0	136.54	2296800000	150	NaN	NaN
1231600	1448800	402910	823200	1040400	1176700	1705500	5381900	1212700	1030900	1706800	4941500	391120	539230	668910	568390	918730	2092800	1022300	1491100	499870	260920	80592	586410	137420	716400	314330	486200	309010	444710				By MS/MS	By MS/MS	By MS/MS	True;True;True;True;True;True;True;True;True	9	9	9	50.3	50.3	50.3	19.043	0	25.04	2284200000	91	NaN	NaN
1750900	2286600	618340	405650	166740	2062300	1109100	370510	1320500	219850	1900200	846680	123530	524510	537500	981420	1044200	173870	479030	3451900	776030	589130	114220	513870	411840	186940	1567700	1428900	593690	4382300				By MS/MS	By MS/MS	By MS/MS	True;True;True;True;True;True;True;True;True;True;True;True;True;True;True;True;True;True;True	19	19	19	37.5	37.5	37.5	61.332	0	88.402	2270100000	170	NaN	NaN
1584400	2133800	1134300	1187900	688520	1498100	1647700	1610600	1363500	1506500	3079900	2940300	1937800	2309700	3003500	1876800	3434700	3687400	2776900	3843900	479440	425190	284660	333440	390610	494440	462330	574100	454770	755130				By MS/MS	By MS/MS	By MS/MS	True;True;True;True;True;True;True;True;True;True;True;True	12	12	12	48.5	48.5	48.5	31.324	0	54.057	2267000000	100	NaN	NaN
1296700	1762800	1343500	1490200	1277200	1168400	1385000	1074400	1406900	1303300	2025900	2436600	1840600	1785800	1711000	1709000	2249100	1881400	1956600	1639300	841690	933800	794520	771590	699700	526250	730840	701270	687830	736220				By MS/MS	By MS/MS	By MS/MS	True;True;True;True;True;True;True;True;True;True;True;True;True;True;True;True;True;True;True;True	20	20	20	42.1	42.1	42.1	50.315	0	81.942	2255400000	167	NaN	NaN
1211100	1853900	1026900	1163100	1129500	562650	1126600	1199200	1223900	742880	1787900	2328700	1240700	1329700	977370	1509100	1517600	2288300	967340	3521500	349200	204620	277140	299330	85624	372390	311300	717630	303030	367400				By MS/MS	By MS/MS	By MS/MS	True;True;True;True;True;True;True;True	8	8	8	45.1	45.1	45.1	20.019	0	49.449	2237000000	68	8	8
877330	799620	616350	518380	729650	1224000	985550	760270	1172700	539090	1986500	1973200	845840	2656100	1156600	1756200	3463200	2197600	1420600	1032100	414880	797480	355910	415290	317560	456750	461050	272030	336820	446740				By MS/MS	By MS/MS	By MS/MS	True;True;True;True;True;True;True;True;True;True;True;True;True;True;True;True	16	16	14	72.2	72.2	61.7	30.375	0	113.2	2226400000	118	NaN	NaN
1431600	2076200	555500	1409500	3828300	741550	540750	903660	900220	880950	1926500	2868500	2037900	2861100	2723500	1933300	1570200	1064600	1862700	542540	863780	1811000	1654500	1011000	663190	820410	821790	527190	1086300	482580				By MS/MS	By MS/MS	By MS/MS	True;True;True;True;True;True;True;True	8	8	8	25.1	25.1	25.1	39.324	0	22.834	2225000000	77	NaN	NaN
1245600	1436300	1143300	979450	828170	1205700	1155100	1073600	1155300	1053700	1620000	1917700	1133400	1271500	1549700	1235900	2000300	2001700	1553000	1623300	792080	767720	561060	626560	750860	729600	665150	674030	531520	1077500				By MS/MS	By MS/MS	By MS/MS	True;True;True;True;True;True;True;True;True;True;True;True;True	13	13	12	60.6	60.6	56.9	24.488	0	32.32	2211600000	123	NaN	NaN
1738900	2213900	1183200	1414600	645850	1598500	1697100	1597100	1316600	1444500	1762900	1647200	1130600	1358100	1608400	1149300	2081700	1958900	1412900	2013200	588090	512330	417280	478850	549010	642270	608170	714450	586430	944030				By MS/MS	By MS/MS	By MS/MS	True;True;True;True;True;True;True;True;True	9	9	9	40.6	40.6	40.6	24.831	0	44.234	2203300000	78	9	9
1548900	1756700	1112600	1270000	1331500	1033600	1677800	1658500	1481300	1291400	2054800	2167300	749820	1795900	2268800	1588400	1571300	2576600	1476400	1027800	685080	487370	363200	446880	413280	673730	535520	945010	534570	1636000				By MS/MS	By MS/MS	By MS/MS	True;True;True;True;True;True;True;True;True;True;True;True;True;True;True;True;True;True;True;True;True	21	21	19	57.6	57.6	51.5	45.199	0	160.21	2202700000	166	NaN	NaN
1234000	1545300	1109400	835490	1254400	1008100	1128500	1053100	1154700	1069500	1278200	1491500	1395400	1140700	1119600	1130000	1694600	1126900	1277800	1251000	459260	498440	513200	499370	424210	428310	429310	476970	391020	375310				By MS/MS	By MS/MS	By MS/MS	True;True;True;True;True;True;True;True;True;True;True;True;True;True;True;True;True	17	17	4	54.4	54.4	8.1	30.628	0	91.694	2189000000	152	NaN	NaN
1898900	2977800	1207800	1391800	749170	1798900	2189800	2197000	1705500	1934000	3956500	3782600	2463700	2924300	4079700	2182000	4220900	4740000	3468100	4908500	1005700	882750	481680	680610	756080	1087700	807960	1258200	879550	1652100				By MS/MS	By MS/MS	By MS/MS	True;True;True;True;True;True;True;True;True;True;True;True;True;True;True	15	15	15	44.4	44.4	44.4	29.995	0	58.022	2179400000	129	NaN	NaN
1821500	1664400	870730	702130	429080	1840700	1490800	1073300	1246700	1073600	2281600	1476800	630160	1819600	1158500	1528400	2391700	3840200	2595400	4181500	656850	860820	279860	578630	399670	631550	690180	474070	422850	1347000				By MS/MS	By MS/MS	By MS/MS	True;True;True;True;True;True;True;True;True;True;True;True;True;True;True;True;True;True;True;True;True;True;True;True;True;True;True;True;True;True;True;True;True;True;True;True;True;True	38	38	38	38.1	38.1	38.1	120.84	0	103.05	2166300000	225	NaN	NaN
1090100	1618100	767640	955330	555120	960450	1227400	557730	854840	991680	1760300	1625200	493480	1093700	1568200	1138600	1869800	2614300	1260200	3051700	907550	768740	445520	600180	404140	585130	719980	630440	623000	1937200				By MS/MS	By MS/MS	By MS/MS	True;True;True;True;True	5	5	5	23.3	23.3	23.3	25.565	0	13.537	2163500000	66	5	5
1026200	1393800	729210	660570	392290	954470	1003300	733400	871430	1056700	1717600	1476300	1157400	1111900	1943800	1171800	1975400	2662800	1538600	1931600	823360	706200	532140	672020	659550	740910	786620	761720	548970	1387300				By MS/MS	By MS/MS	By MS/MS	True;True;True;True;True;True;True;True;True;True;True;True;True;True;True;True;True;True;True;True;True;True;True;True;True;True;True;True;True;True;True;True;True;True;True;True;True;True;True;True;True;True	42	42	41	50.1	50.1	47.9	102	0	139.59	2162700000	195	NaN	NaN
1377100	1933200	988930	1014000	548180	1191600	1456700	1363100	1182100	1281400	1688800	1781700	585450	1580300	1390500	971340	1911000	1605500	1606500	1680900	680430	605690	468210	533830	621370	806560	843740	1031300	731470	705630				By MS/MS	By MS/MS	By MS/MS	True;True;True;True;True;True;True;True;True;True;True;True;True;True;True;True;True;True	18	18	11	38	38	21.9	64.132	0	74.9	2155600000	166	NaN	NaN
1209000	1701800	992330	1177800	1131900	1059500	1338800	1208900	1143600	1257800	1548100	1676400	774530	1441100	1891900	1214300	1487900	1653700	1583200	2617100	435280	375430	279740	361910	414190	389040	373070	213560	336690	535680				By MS/MS	By MS/MS	By MS/MS	True;True;True;True;True;True;True;True;True;True;True;True;True;True;True;True;True	17	17	16	44.4	44.4	42.9	52.645	0	190.79	2145300000	110	17	17
1558400	1870100	553530	975510	558870	975890	1362000	996010	1149600	1141200	2297200	1478300	623600	1443200	3338000	1411200	1642100	3423700	1701500	3450500	621430	390850	217130	323480	418130	509270	520070	1495700	379000	1065100				By MS/MS	By MS/MS	By MS/MS	True;True;True;True;True;True;True;True;True;True;True;True;True;True;True;True;True;True	18	18	18	64.8	64.8	64.8	31.387	0	72.216	2144300000	133	18	18
1333700	1866900	871150	985270	584680	1226200	1397800	1398200	1366600	1412900	1824700	1844100	756260	893940	952530	954380	1346100	1731000	1077500	1791200	644210	446220	198460	291010	535250	458240	480830	799280	435060	839270				By MS/MS	By MS/MS	By MS/MS	True;True;True;True;True;True;True;True	8	8	3	68.6	68.6	31.4	10.932	0	17.292	2143400000	115	NaN	NaN
977250	1256600	1174800	1111100	1159300	950620	825830	935800	1103500	1122800	1687200	2428300	2086400	2077200	1897400	1651400	2507500	1687100	1716400	1030000	613800	659310	755170	663100	497480	473270	490110	578750	568930	332220				By MS/MS	By MS/MS	By MS/MS	True;True;True;True;True;True;True;True;True;True;True;True;True;True;True	15	15	10	53.8	53.8	40	40.45	0	169.51	2132800000	99	NaN	NaN
736800	1064700	837590	532090	941350	635340	711180	655480	801890	756620	1229300	1735600	694310	1246100	1235600	1316600	1578400	1124700	1356700	996310	427000	497470	495210	512890	331310	390470	350220	369160	283810	319940				By MS/MS	By MS/MS	By MS/MS	True;True;True;True;True;True;True;True;True;True;True	11	11	9	60.5	60.5	51	32.949	0	157.44	2128800000	87	NaN	NaN
935410	1308800	697640	800290	327350	809800	976510	785560	813820	975730	1688400	1575000	857880	1477600	1562800	1021800	1959000	1883500	1816400	1909000	684840	584620	515530	554810	626830	806430	773610	838110	552980	906050				By MS/MS	By MS/MS	By MS/MS	True;True;True;True;True;True;True;True;True;True;True;True;True;True;True;True;True;True;True;True;True;True;True;True;True;True;True;True;True;True;True;True;True;True;True;True;True	37	37	37	33.1	33.1	33.1	140.96	0	313.8	2128000000	192	NaN	NaN
1955500	3399500	1057300	814660	450880	1518800	1087900	786710	1287000	861340	1916300	802710	2431200	739010	890830	771320	2527800	2102900	1182700	1286900	724660	660800	377050	543230	493480	271320	378850	735810	255760	4186000				By MS/MS	By MS/MS	By MS/MS	True;True;True;True;True;True;True;True;True;True;True;True;True;True;True;True;True;True;True	19	19	18	37.7	37.7	33.8	55.52	0	33.771	2127700000	130	NaN	NaN
1515400	1996200	1158300	1251500	594610	1333200	1492700	1470800	1275400	1509800	1538100	1231500	1005900	1112100	1442200	905530	1801400	1778600	1224200	1748500	540890	469760	352090	408700	476720	557160	521340	621000	468570	947820				By MS/MS	By MS/MS	By MS/MS	True;True;True;True;True;True;True;True;True;True;True;True;True;True;True;True;True	17	17	17	55.6	55.6	55.6	29.225	0	40.837	2094200000	134	NaN	NaN
1538700	1845200	1246100	1269100	554500	1599900	1602300	1293900	1419900	1364700	1679300	1490700	713080	1060700	1368000	965270	2038100	1713100	1624300	1913500	614360	543170	412620	505990	497310	656630	616080	629040	481690	899750				By MS/MS	By MS/MS	By MS/MS	True;True;True;True;True;True;True;True;True;True;True;True;True;True;True;True;True;True;True;True;True;True;True;True;True	25	25	18	43.1	43.1	29.1	58.535	0	140.12	2091400000	171	NaN	NaN
699380	2663300	993980	1177200	51993	486710	589650	67317	1396700	1282000	1206000	1799800	141760	1958600	476010	511730	1263300	534010	999450	140620	652760	995000	635380	1553900	387830	406210	651270	417740	672930	48141			+	By MS/MS	By MS/MS	By MS/MS	False;False;False;False;False;False;True;True;True;True;True;True;True;True;True;True;True;True;True;True;True;True;True;True;True;True;True;True;True	29	23	2	60.5	55	4.8	49.167	0	323.31	2083900000	155	NaN	NaN
1351100	799120	750710	360330	270600	812730	1079800	949180	730350	460940	798460	532550	275840	578720	494060	504650	768060	1759100	573230	1314100	285040	265590	163520	204870	343530	230630	301860	333570	329990	717900				By MS/MS	By MS/MS	By MS/MS	True;True;True;True;True;True;True;True;True;True	10	10	10	58.9	58.9	58.9	19.608	0	119.28	2078900000	81	NaN	NaN
1574400	2024700	1351300	1549200	1048500	1525200	1398100	1098900	1508700	1267600	2089600	2461500	2087700	1729500	2334000	1484400	2567100	2580900	1699600	2348800	995050	1026300	832710	957660	808810	768650	781880	1059200	613600	1101100				By MS/MS	By MS/MS	By MS/MS	True;True;True;True;True;True;True;True;True;True;True;True;True;True;True;True;True	17	17	17	45.9	45.9	45.9	27.991	0	38.268	2077700000	154	NaN	NaN
650610	1137000	778260	556220	999980	385030	592510	534250	873570	667110	432820	681740	389840	486500	333160	485990	479240	248930	410680	130220	327530	454750	424410	398950	251930	283560	179560	178060	180380	86165				By MS/MS	By MS/MS	By MS/MS	False;False;False;False;False;False;False;False;False;False;False;False;False;False;False;False;False;False;False;False;False;False;False;False;False;False;False;False;False;False;False;False;False;False;False;True	36	1	1	55	1.2	1.2	80.64	0.0072775	1.7368	2077400000	15	NaN	NaN
1168400	1540500	719900	472860	225300	1993000	1502500	1511000	1479900	349480	2017800	1296600	192400	510070	1145200	1785400	2758600	6856100	304440	1050300	774390	972880	160460	777100	456080	509160	665260	496970	256880	1721000				By MS/MS	By MS/MS	By MS/MS	True;True;True;True;True;True;True;True;True;True;True;True;True	13	13	13	57.8	57.8	57.8	25.913	0	55.898	2076300000	134	NaN	NaN
986190	1217000	801810	690080	732230	792090	977550	768700	925270	993620	1616600	1879600	1594400	1379900	1371600	1341900	1918100	1796200	1529300	1919600	473870	420000	374830	386740	297810	485340	478260	589040	412910	580210				By MS/MS	By MS/MS	By MS/MS	True;True;True;True;True;True;True;True;True;True;True;True;True;True;True;True;True;True;True;True;True;True;True;True;True;True;True;True;True	29	29	28	37.8	37.8	36.8	97.169	0	174.61	2068900000	188	NaN	NaN
1324400	1819100	838860	1124800	466010	1304200	1469500	1347400	1342300	1406600	2372300	1869600	1164200	1546000	2055800	1066500	2315100	2648300	1651100	2510800	403100	337000	195020	245750	303660	371860	321660	406380	353460	780960				By MS/MS	By MS/MS	By MS/MS	True;True;True;True;True;True;True;True;True;True;True;True	12	12	12	54.5	54.5	54.5	16.06	0	41.494	2064100000	105	NaN	NaN
1221700	1435500	1725700	917960	1233000	941700	971830	2083800	1251000	1428000	2002800	2939400	5425700	1425200	1727200	1785200	3016900	1230600	2244000	1905000	687500	469940	567400	542250	534730	667210	464360	626230	587260	372400				By MS/MS	By MS/MS	By MS/MS	True;True;True;True;True;True;True;True;True;True;True;True;True;True;True;True;True	17	17	17	43.8	43.8	43.8	46.44	0	181.14	2063900000	129	NaN	NaN
1607200	2183500	1475300	1048100	887330	1693300	2056800	2143500	2480500	1447400	1634100	1979300	356570	754830	1650000	1522800	2578500	1948200	1172200	1612400	549380	443570	163330	390440	248620	591470	439290	456660	352420	705020				By MS/MS	By MS/MS	By MS/MS	True;True;True;True;True;True;True;True;True;True;True;True;True;True	14	14	14	26	26	26	58.44	0	38.874	2063600000	103	NaN	NaN
1962600	2008000	1671700	1137100	1653400	1745900	2049600	1652800	1890500	1776700	1999700	2009900	1701100	1716300	1455300	1598200	2454200	2055000	1806900	2493100	886160	944760	744840	795110	793330	870050	843800	763810	709420	1138900				By MS/MS	By MS/MS	By MS/MS	True;True;True;True;True;True;True;True;True;True;True	11	11	11	63.8	63.8	63.8	17.138	0	64.685	2059000000	114	NaN	NaN
1166400	1439400	1172600	955040	1113500	936130	1064700	1093100	1134900	1306500	1685700	2123900	1384800	1649700	1291200	1472500	2362300	1325200	1529600	1608200	581660	688870	701950	605170	498010	547080	507420	582080	461900	293730				By MS/MS	By MS/MS	By MS/MS	True;True;True;True;True;True;True;True;True;True;True;True;True;True;True;True;True;True;True;True;True	21	21	21	58.1	58.1	58.1	47.371	0	102.02	2052400000	133	NaN	NaN
1738400	2542100	1139700	1221800	318470	2123300	1846900	1187200	1495900	1041200	1915500	1414400	607820	1063400	1982500	1067400	2380800	2578800	1641200	2896100	681160	724430	351430	620470	597010	648940	779600	784740	423420	846260				By MS/MS	By MS/MS	By MS/MS	True;True;True;True;True;True;True	7	7	7	39.3	39.3	39.3	24.976	0	18.739	2047100000	69	NaN	NaN
781950	941440	530430	649330	299210	693760	775900	709490	589590	678630	1918500	1948200	1143900	1436200	1706700	1180700	2277600	2195900	1525200	2479300	494290	429490	329880	396880	433950	511630	488600	571120	440190	755000				By MS/MS	By MS/MS	By MS/MS	True;True;True;True;True;True;True;True;True;True;True;True;True	13	13	13	55.9	55.9	55.9	29.404	0	89.81	2040200000	92	NaN	NaN
1241900	1767800	1334300	1340600	1451200	941530	1178800	781380	1213300	985770	2177600	2521300	2744600	2182600	2292200	2220900	3054100	1776200	2248400	1710900	694720	845590	927160	1026400	754790	757360	508760	642880	487520	449410				By MS/MS	By MS/MS	By MS/MS	True;True;True;True;True;True;True;True;True;True;True;True;True;True;True;True;True;True;True;True;True;True;True;True;True;True;True;True;True;True;True;True;True;True;True;True;True	37	37	28	35	35	26	114.76	0	127.01	2036300000	171	NaN	NaN
1162600	1055200	547490	518940	784680	937410	997500	1586200	1024900	758710	1553700	1355400	851390	1065100	1062700	1306300	1895700	2533000	1336700	1969700	748720	751300	430810	624880	613220	642720	622670	859760	661310	1206000				By MS/MS	By MS/MS	By MS/MS	True;True;True;True;True;True;True;True;True	9	9	9	38.9	38.9	38.9	21.517	0	19.539	2023100000	57	NaN	NaN
1170900	1247300	2503700	694890	2359800	679250	1178600	1552200	1847600	1345300	2430400	4160700	3877700	2737500	2835700	4188800	3641200	1207300	3164800	1328100	1724700	2285600	3041600	2743500	1575300	2193400	1174300	983840	1056200	757710				By MS/MS	By MS/MS	By MS/MS	False;False;False;False;False;False;False;False;False;False;False;False;False;False;False;False;False;False;False;False;False;False;False;False;False;False;False;False;False;False;False;False;False;False;False;False;False;True;True	39	2	0	78.5	4.6	0	32.736	0	4.2054	2022200000	17	NaN	NaN
389700	1296400	853120	549240	1004700	686870	431250	664280	685350	569040	282990	760630	749520	474460	564140	773400	921350	259760	771090	259950	246580	579980	531050	741030	346420	403880	318070	437430	379300	327040			+	By MS/MS	By MS/MS	By MS/MS	False;True;True;True;True;True;True;True;True;True;True;True;True;True;True;True;True;True;True;True	20	19	19	36.4	35.3	35.3	62.064	0	323.31	2018100000	218	NaN	NaN
1179900	1206700	899760	877890	622730	970940	1125300	987320	934150	928600	2337100	2273100	1852500	2011700	1778200	1644400	2676400	2658100	2174700	2224100	532680	455930	384380	415760	469020	507750	436880	665530	490250	884800				By MS/MS	By MS/MS	By MS/MS	True;True;True;True;True;True;True;True;True;True;True;True;True;True;True;True;True;True;True;True;True;True;True	23	23	15	48	48	30.2	60.343	0	61.081	2007100000	165	NaN	NaN
836870	1096100	486080	623450	467820	699110	812540	559800	646200	620180	1330300	1064700	790260	885660	1247000	876270	1395000	1779500	1128500	2381300	1294600	1162900	833890	1143900	1052000	938920	1005700	1604900	904800	2480700				By MS/MS	By MS/MS	By MS/MS	True;True;True;True;True;True;True;True	8	8	8	40.2	40.2	40.2	19.576	0	114.82	2003800000	82	NaN	NaN
925560	1112000	791750	746460	432090	1068500	799720	628380	858030	752670	1979600	1857700	1035800	1673700	1757600	1479100	2546700	2223200	1773900	2720400	669800	679540	461500	596670	535490	596590	541180	877070	529910	1058200				By MS/MS	By MS/MS	By MS/MS	True;True;True;True;True;True;True;True;True;True;True;True;True	13	13	13	65.7	65.7	65.7	23.489	0	48.091	2003200000	97	NaN	NaN
1006500	1414900	1341000	825540	3235700	715390	417460	666700	1338300	1137100	1690700	2508900	1846500	1796500	1467200	2005500	1645600	1084800	1843900	967620	564300	782360	832250	699080	363670	361310	310030	411500	301260	241800				By MS/MS	By MS/MS	By MS/MS	True;True;True;True;True;True;True;True;True;True;True;True;True;True;True	15	15	15	35.1	35.1	35.1	46.804	0	37.114	1978600000	100	NaN	NaN
1404800	1671600	964430	1103000	469610	1286200	1517300	1102300	1069100	1180800	1604600	1481900	760990	1334400	1216900	856040	1881100	1869000	1562400	2030000	411850	359600	311250	323780	397930	488180	504350	562730	408660	449140				By MS/MS	By MS/MS	By MS/MS	True;True;True;True;True;True;True;True;True;True;True;True;True;True;True;True	16	16	6	38.6	38.6	12.9	48.991	0	36.251	1970400000	115	NaN	NaN
1704100	2353300	1063700	1225400	305790	2066400	1826100	1036300	1374900	989280	1789700	1266600	816830	1006900	1619700	1050200	2126400	2080900	1688100	2934800	938270	1038100	497000	826650	883880	844120	1023000	1015300	627470	1333200				By MS/MS	By MS/MS	By MS/MS	True;True;True;True;True;True;True;True;True;True;True;True;True;True;True;True;True;True;True;True;True;True;True;True;True;True;True;True;True	29	29	29	36.7	36.7	36.7	99.045	0	62.566	1962400000	159	NaN	NaN
1041500	712680	1165200	530820	462180	926000	1183200	300910	1613600	670650	1422800	2465400	639190	1241200	1068900	2571200	2471500	3396300	783490	261850	696800	693400	455710	551410	411640	244930	1139500	555880	444700	95182				By MS/MS	By MS/MS	By MS/MS	True;True;True;True;True;True;True;True;True;True;True;True;True	13	13	13	29.9	29.9	29.9	65.33	0	56.307	1954500000	121	NaN	NaN
737910	1012300	714680	694830	806850	664410	699680	665380	829110	736850	1267400	1537900	676570	1167500	1232200	1096300	1162700	1030000	1011400	1156800	334970	333460	258430	289130	253500	238790	200720	302860	227010	417320				By MS/MS	By MS/MS	By MS/MS	True;True;True;True;True;True;True;True;True;True	10	10	10	27.2	27.2	27.2	48.755	0	44.828	1949000000	105	NaN	NaN
7243.2	9379.5	6155.2	4677.2	2063.3	6187.9	6514.4	5394.3	8174.5	6037	47121	53547	52554	44509	45634	50908	42565	44470	61822	66847	1364.9	924.71	0	0	1332.4	1140.9	950.21	987.3	576.95	0				By MS/MS	By MS/MS	By MS/MS	True;True;True;True;True;True;True	7	7	7	4.7	4.7	4.7	180.28	0	14.065	1942600000	16	NaN	NaN
1268400	1319600	1002100	940990	742050	1103800	1279400	1167400	1112600	1107700	1882700	2009800	1470300	1558000	1489100	1294700	2115700	2207600	1759600	1864400	561640	507180	450600	474850	494210	528620	437000	644630	453210	918240				By MS/MS	By MS/MS	By MS/MS	True;True;True;True;True;True;True;True;True;True;True;True;True;True;True;True;True;True;True;True;True;True;True;True;True;True;True;True;True	29	29	28	60	60	57.2	60.533	0	112.56	1935200000	179	NaN	NaN
931570	2207400	1302800	1247700	4335000	494830	838900	1167700	1963700	826140	1317400	2551100	643140	1264600	1258700	913680	1504000	1074300	634170	735300	414390	366360	347740	640320	225890	432590	176090	158470	172640	199040				By MS/MS	By MS/MS	By MS/MS	True;True;True;True;True;True;True;True;True;True;True;True;True;True;True;True;True;True	18	18	18	48.5	48.5	48.5	52.39	0	89.433	1935200000	140	NaN	NaN
1389700	990880	416940	442220	191870	934540	1129200	9768300	610130	354110	1893700	777270	522180	774520	1246700	1432200	2201200	3295000	804900	4380000	415110	226390	156830	259810	267880	792750	400050	334520	143880	378860				By MS/MS	By MS/MS	By MS/MS	True;True;True;True;True;True;True;True;True;True;True;True;True;True;True;True;True;True	18	18	18	31.3	31.3	31.3	63.111	0	72.078	1934700000	133	NaN	NaN
639970	840680	847780	661670	1550800	435680	511000	564540	744790	709670	1022300	1931000	2204600	1365200	1090800	1337200	1211500	603570	1161200	344620	566520	648560	810990	628250	429440	432380	329730	321770	386710	185880				By MS/MS	By MS/MS	By MS/MS	True;True;True;True;True;True;True;True;True;True;True;True;True;True;True;True;True;True;True;True;True;True;True;True;True;True;True	27	27	26	39.8	39.8	37.8	90.043	0	136.66	1932200000	150	NaN	NaN
995990	1109700	1074200	990440	901060	884040	875940	1343300	945570	1099300	1786400	2635800	1987900	2049200	1652300	1745900	2575300	1416100	1705700	1415900	834140	891850	891470	754910	674420	716380	653090	735440	857850	515630				By MS/MS	By MS/MS	By MS/MS	True;True;True;True;True;True;True;True;True;True;True;True;True;True;True;True;True;True;True;True;True;True;True	23	23	22	49.9	49.9	47.6	46.566	0	151.73	1932100000	151	NaN	NaN
818220	933920	899110	589450	1149500	626130	728460	778430	820580	546340	2029500	2692200	3276600	1680100	1580200	2041800	2424500	1635300	2275200	1538600	334160	346210	336290	317040	311060	260000	227700	250210	267410	259660				By MS/MS	By MS/MS	By MS/MS	True;True;True;True;True;True;True;True;True;True;True;True;True;True;True;True	16	16	16	48.7	48.7	48.7	50.435	0	57.638	1932100000	113	NaN	NaN
308830	294400	278950	408150	748600	200560	151410	493530	432240	589660	645000	1222800	925640	1515400	396560	547620	398740	467900	649520	221260	169300	227800	148650	57598	96277	42935	79569	51275	215730	44181				By MS/MS	By MS/MS	By MS/MS	True;True;True;True;True;True;True	7	7	7	42.9	42.9	42.9	25.851	0	217.74	1925600000	69	NaN	NaN
929760	1276600	776380	804440	762660	698270	876230	696190	753780	894060	2013300	2208600	1681200	1913400	2099900	1595200	2131600	1903200	1923200	2329600	733870	680260	675850	725750	721040	716040	650830	811440	621190	966320				By MS/MS	By MS/MS	By MS/MS	True;True;True;True;True;True;True;True;True;True;True;True;True;True;True;True;True;True;True;True;True;True;True;True;True;True;True;True;True;True;True;True;True;True;True;True;True;True;True	39	39	39	53.3	53.3	53.3	82.624	0	91.677	1919300000	189	NaN	NaN
1332300	1345800	1076200	748560	1026100	1284500	1245100	1076200	1274000	1153100	1962800	2291400	1397900	2146600	1670800	1511200	2458700	1869300	2056400	2170100	666740	770190	625470	633010	649750	649790	649470	716780	699930	684600				By MS/MS	By MS/MS	By MS/MS	True;True;True;True;True;True;True;True;True;True;True;True;True;True;True;True;True;True;True;True;True;True;True;True;True;True;True;True;True;True;True;True;True;True;True;True;True;True	38	38	29	60	60	45.9	62.639	0	78.208	1916700000	184	NaN	NaN
900710	592330	427320	702390	1263700	795090	196870	4758800	720820	1140600	1058100	1138100	3249300	776180	273310	1841600	885130	468880	995020	1124600	377730	196500	226310	120450	202460	183980	149870	254090	493710	294570				By MS/MS	By MS/MS	By MS/MS	True;True;True;True;True;True;True;True;True;True;True;True;True;True;True;True;True;True;True;True;True;True;True;True	24	24	24	7.1	7.1	7.1	372.82	0	101.47	1905800000	121	NaN	NaN
1065500	1425100	662110	734760	433420	975140	1071600	995530	891580	936180	1118600	1018300	979170	842780	1664500	575270	1143300	1299100	910030	1384700	846220	696300	442320	558910	704990	834880	707020	1069200	773610	1441300				By MS/MS	By MS/MS	By MS/MS	True;True;True;True;True;True;True;True;True;True;True;True	12	12	12	58.2	58.2	58.2	24.205	0	45.164	1887900000	93	NaN	NaN
1119200	1618600	731090	806930	422410	1054500	1237700	1123200	984180	1097400	1705700	1544900	895280	1080400	1529900	793220	1615000	1897500	1295200	2055000	867250	826550	418260	599540	661630	976400	742230	1061600	896070	1416600				By MS/MS	By MS/MS	By MS/MS	True;True;True;True;True;True;True;True;True;True;True	11	11	11	50.6	50.6	50.6	18.431	0	28.677	1884800000	98	NaN	NaN
1052800	1221200	929480	854050	731080	995780	1190200	1054900	1039100	964680	1951300	2035100	1453700	1730500	1607000	1485100	2242200	2354700	1845400	1871700	474260	448280	353130	407980	456120	474880	391030	578730	458890	802620				By MS/MS	By MS/MS	By MS/MS	True;True;True;True;True;True;True;True;True;True;True;True;True;True;True;True;True;True;True;True;True;True;True;True;True;True;True;True;True	29	29	28	58.6	58.6	57.1	57.924	0	159.94	1879300000	144	NaN	NaN
1470800	1972600	1097700	1301200	575490	1366400	1507300	1512500	1357300	1527500	2073400	2122500	1192900	1581300	1944100	1228800	2418400	2646400	1731300	2327800	683660	579800	432870	528910	577660	679590	671320	750320	611500	1173900				By MS/MS	By MS/MS	By MS/MS	True;True;True;True;True;True;True;True;True;True;True;True;True	13	13	13	53.7	53.7	53.7	30.456	0	37.922	1877100000	115	NaN	NaN
578540	480370	669200	1410300	240200	288500	147620	2616000	428590	1587600	845920	1155800	1001800	987180	1032800	870080	620930	479090	915070	409730	371330	139080	276400	164840	80968	42774	81995	182690	465530	50057				By MS/MS	By MS/MS	By MS/MS	True;True;True;True;True;True;True;True;True;True;True;True	12	12	12	25.2	25.2	25.2	50.881	0	67.951	1870400000	95	NaN	NaN
1127100	1610900	1247800	664450	2986000	1030000	1587700	450460	1248300	491330	1813100	2076300	3384800	2001400	766010	2544600	2046400	2073500	1112200	2048800	575990	1149300	465140	797870	454210	512890	464990	492960	211570	525850				By MS/MS	By MS/MS	By MS/MS	True;True;True;True;True;True;True;True;True;True;True;True;True;True;True;True;True;True;True;True;True;True;True;True	24	24	24	27.7	27.7	27.7	103.13	0	98.402	1866800000	146	NaN	NaN
1921200	2287900	1579200	1449100	1241300	2105400	1947200	1689300	2005100	1094300	1417500	1745400	943210	1462900	1332500	1420000	2379300	1694100	1043200	1079600	427640	443040	334410	529190	393300	454320	437390	436680	345330	577120				By MS/MS	By MS/MS	By MS/MS	True;True;True;True;True;True;True;True;True;True;True;True;True;True;True;True;True;True;True;True;True;True	22	22	22	49.5	49.5	49.5	47.716	0	52.098	1862500000	128	NaN	NaN
691950	835580	343620	384140	199310	535620	628050	601750	471690	560540	1005300	918630	279060	744220	702390	548900	1165700	920090	951270	1500900	488570	429690	383930	354830	555680	813570	618310	729040	501770	509090				By MS/MS	By MS/MS	By MS/MS	False;True;True;True;True;True;True;True;True;True;True;True;True;True	14	13	13	55.4	52.4	52.4	33.155	0	212.77	1857200000	106	NaN	NaN
881880	1097900	541240	555090	236140	594560	1114700	1213600	650580	805200	2056400	1560400	783600	1347800	1590500	1153900	1728400	2510400	1888900	2812100	672170	460250	391260	428620	609140	934690	807620	1040900	843040	1045500				By MS/MS	By MS/MS	By MS/MS	True;True;True;True;True;True;True;True;True;True;True;True;True;True;True;True;True;True;True;True;True	21	21	21	28.5	28.5	28.5	88.549	0	136.91	1853000000	146	NaN	NaN
1230500	1663900	185170	480010	118960	1158200	1466700	561260	1021600	324730	1888000	719050	176550	790240	925130	1220600	2714700	5192100	1291400	2010600	480700	722840	157410	481400	642610	439370	617720	350640	187740	662030				By MS/MS	By MS/MS	By MS/MS	True;True;True;True;True;True;True;True;True;True;True;True;True;True;True	15	15	15	47.4	47.4	47.4	40.307	0	116.43	1846100000	117	NaN	NaN
726180	1187100	417180	424750	274660	794850	794740	653030	716390	433590	1473500	1145400	799400	825140	1701100	1041300	1851900	1919500	1712200	2453300	605190	620140	278770	497570	558850	551480	605360	844820	360580	1023000				By MS/MS	By MS/MS	By MS/MS	True;True;True;True;True;True;True;True;True	9	9	6	64.4	64.4	35.6	20.511	0	23.414	1842700000	73	NaN	NaN
1695200	1759300	1325100	1273000	935790	1423900	1766200	1619600	1373900	1411100	3416200	3350400	2243000	2774500	2410100	2276900	3792100	3802300	2566600	3227000	412370	336230	314780	327250	356470	383150	319290	517220	398070	606240				By MS/MS	By MS/MS	By MS/MS	True;True;True;True;True;True;True;True;True;True;True;True;True;True;True;True;True;True;True;True;True;True;True;True;True	25	25	25	46.8	46.8	46.8	59.366	0	121.01	1837800000	139	NaN	NaN
862430	1242000	1156400	630440	2839900	609350	692890	882870	1271000	909130	1305300	1920900	1142000	1801300	1385000	2181900	1436100	658200	1331600	401020	363100	607940	371940	327130	223480	243890	187180	203890	227810	107720				By MS/MS	By MS/MS	By MS/MS	True;True;True;True;True;True;True;True;True;True;True;True;True;True;True;True;True;True;True;True;True;True;True;True;True	25	25	25	53.4	53.4	53.4	65.746	0	107.17	1835200000	135	NaN	NaN
1181200	1626200	1021800	1159100	1066500	1006500	1304100	1098100	1008200	1149900	1285500	1366400	837450	1164900	1564000	972070	1214800	1254500	1215400	2204600	479090	424220	318980	409710	501090	431700	419690	218850	389190	601460				By MS/MS	By MS/MS	By MS/MS	True;True;True;True;True;True;True;True;True;True;True;True;True;True;True;True;True	17	17	17	48.8	48.8	48.8	44.634	0	80.079	1830300000	115	NaN	NaN
1056800	1584500	1080500	880530	1101400	622170	765040	2233400	1028500	1372400	1486200	1837400	2150400	1642300	740370	1906500	1421100	1475300	989090	875590	474490	643350	562730	490710	365260	341550	281590	402320	412860	127960				By MS/MS	By MS/MS	By MS/MS	True;True;True;True;True;True;True;True;True;True;True;True;True;True;True;True;True	17	17	17	14.6	14.6	14.6	140.06	0	112.47	1814000000	113	NaN	NaN
525190	604660	402340	457940	225850	500380	460900	800860	543150	625480	1720400	1637900	80345	1263300	2015100	1601800	2322300	2334800	2300000	1919900	217350	217770	137740	180180	148250	160560	170420	186400	191470	331170				By MS/MS	By MS/MS	By MS/MS	False;False;False;False;False;False;False;False;False;False;False;False;False;False;False;False;False;False;False;False;False;False;False;False;True	25	1	0	67.5	4.5	0	41.792	0	252.9	1808700000	76	NaN	NaN
381330	402160	265890	167250	227620	338890	347740	369550	344330	257400	1295100	1163600	763210	1485500	1371600	1033700	1777000	1379700	1390700	1377000	531290	585350	419550	387930	476520	572770	518440	704050	600110	620520				By MS/MS	By MS/MS	By MS/MS	True;True;True;True;True;True;True	7	7	7	47.7	47.7	47.7	14.958	0	16.988	1798800000	65	NaN	NaN
1110700	1217000	885890	785500	891500	1195500	1061000	1340300	1095600	753960	1652500	1759900	1273100	1292600	1278600	1439700	2358900	1920800	1469000	1789400	589620	660080	373270	548110	480370	490410	460780	537330	429530	835460				By MS/MS	By MS/MS	By MS/MS	True;True;True;True;True;True;True;True;True;True	10	10	4	56	56	24.9	21.768	0	62.243	1794700000	111	NaN	NaN
845310	667390	474560	479580	122590	302410	557320	1456200	532640	2939300	1024500	1187000	815920	482740	336520	405700	948700	222090	1012900	310670	689620	235260	604950	203810	582080	728780	484130	1917600	1230800	1168800				By MS/MS	By MS/MS	By MS/MS	False;False;False;False;True;True;True;True;True;True;True;True;True;True;True	15	11	11	43.8	32.3	32.3	22.58	0	49.624	1790600000	120	15	11
1006000	1248100	657250	623330	262010	850700	1084800	870910	821470	880560	1323100	1145200	307700	962990	919050	682260	1502500	1274800	1249800	1714500	351740	315130	262720	257720	349870	490540	468750	462280	291930	443340				By MS/MS	By MS/MS	By MS/MS	True;True;True;True;True;True;True;True;True;True;True;True;True	13	13	11	37.8	37.8	31.3	45.671	0	57.748	1785100000	121	NaN	NaN
948790	533610	1304200	534920	949340	756520	529070	355030	1347200	310260	820960	1224200	1654700	1264400	2982900	1565100	1103500	681510	587090	264990	375100	582780	566350	565860	256300	165570	224110	160970	158700	43926				By MS/MS	By MS/MS	By MS/MS	True;True;True;True;True;True;True;True;True;True;True;True;True;True;True	15	15	13	64.9	64.9	57.8	26.559	0	42.073	1778400000	102	NaN	NaN
1597400	1760800	1291900	1268900	998400	1404900	1620400	1564300	1525300	1511700	1955200	2083700	1566900	1803800	1721800	1530200	2241000	2528900	2020600	1887000	690920	669050	530740	603870	632210	738810	599300	900860	696380	1343300				By MS/MS	By MS/MS	By MS/MS	True;True;True;True;True;True;True;True;True;True;True;True;True;True;True;True;True;True;True;True;True;True;True;True;True;True;True;True;True	29	29	29	53	53	53	59.67	0	128.13	1773100000	153	NaN	NaN
825180	1220800	1097200	794050	2701100	678620	578860	572990	1164600	795790	1318300	1838000	3185600	2083900	2115200	1657300	1449800	601890	2239000	285250	377620	562820	198300	352100	209370	163450	186760	125730	378190	70232				By MS/MS	By MS/MS	By MS/MS	True;True;True;True;True;True;True;True;True;True;True	11	11	11	72.4	72.4	72.4	20.03	0	24.587	1767100000	55	NaN	NaN
877460	1655600	497460	934700	2026700	499620	358720	474900	848760	716570	1606000	1935500	2859900	2365600	2021500	1517900	1262300	789090	1771400	416850	435720	702300	824840	480070	329290	330140	306540	260240	393060	156230				By MS/MS	By MS/MS	By MS/MS	True;True;True;True;True;True;True;True;True;True;True;True;True;True;True;True;True;True	18	18	18	38.9	38.9	38.9	47.883	0	69.81	1763400000	140	NaN	NaN
679480	765690	632610	590810	686300	653760	602760	563050	779490	670800	1077000	1436800	917150	988540	971850	897620	1318600	1055100	1023200	1005300	253060	307680	239290	254250	195090	215820	219810	211280	212460	245840				By MS/MS	By MS/MS	By MS/MS	True;True;True;True;True;True;True;True;True;True;True;True;True;True;True;True;True;True	18	18	18	51.9	51.9	51.9	44.23	0	88.022	1761700000	110	NaN	NaN
1374000	1937700	1294700	1379800	762020	2032600	1421700	1360400	1512600	1037500	2251000	2368200	1499500	2095000	1523900	1718200	3342300	2351500	2256400	2089900	481510	561140	332410	471810	436650	430340	443250	526540	411690	397370				By MS/MS	By MS/MS	By MS/MS	True;True;True;True;True;True;True;True;True;True;True;True;True;True;True;True;True;True;True;True;True;True;True;True;True;True;True;True;True;True;True;True;True;True;True;True;True;True;True;True;True;True;True;True;True;True;True;True;True;True;True;True;True;True;True;True;True;True;True;True;True;True;True;True;True;True;True;True;True;True;True;True;True;True;True;True;True;True;True;True…	84	84	79	26	26	24.6	394.46	0	160.36	1756300000	256	NaN	NaN
587280	723700	636900	594110	399570	476420	553230	529310	538860	800010	909650	1115500	988690	765930	737330	762210	1205400	835160	924870	871950	428780	392470	413020	382390	330450	340510	336260	469080	346840	276490				By MS/MS	By MS/MS	By MS/MS	True;True;True;True;True;True	6	6	5	40.3	40.3	33.7	21.058	0	33.811	1750800000	67	NaN	NaN
880170	1067100	526670	470720	208690	857560	894550	805740	764000	816580	915030	884570	351360	829090	747980	479500	1031000	951220	874490	1029400	487060	411740	261210	257080	395250	554990	564610	657530	421720	520180				By MS/MS	By MS/MS	By MS/MS	True;True;True;True;True;True;True;True;True;True;True	11	11	10	59.7	59.7	59.7	14.203	0	40.709	1748600000	117	NaN	NaN
618340	964790	855630	487680	2095600	417880	511310	620830	649890	621820	909110	1417500	1240600	1110300	1006200	1156800	1072100	499570	939710	313920	265030	376520	398840	366740	173560	205550	151450	149190	167860	70207				By MS/MS	By MS/MS	By MS/MS	True;True;True;True;True;True;True;True;True;True	10	10	8	46.8	46.8	34.4	23.48	0	71.078	1733800000	108	NaN	NaN
454490	589500	401120	311720	231740	533540	457730	389210	392980	299360	874440	827670	566530	619460	736150	695280	1038800	962610	916800	936970	181460	199100	119930	157900	158120	141560	166000	222820	129300	297060				By MS/MS	By MS/MS	By MS/MS	True;True;True;True;True;True;True;True;True;True	10	10	10	51.9	51.9	51.9	23.548	0	36.426	1733200000	90	NaN	NaN
1020500	1359700	851730	954080	807180	874550	933560	839350	1115100	938670	1526500	1610900	913340	1324500	1562400	1279500	1636400	1562200	1185500	1700100	753100	740700	586100	725440	633980	679290	524150	781380	534770	1118100				By MS/MS	By MS/MS	By MS/MS	True;True;True;True;True;True;True;True;True;True;True;True	12	12	12	78.9	78.9	78.9	18.491	0	33.155	1732700000	89	NaN	NaN
399240	481460	248360	273020	149530	358170	378670	375990	334290	363580	478900	411100	282490	308990	425110	246330	522910	587630	390500	571290	255100	203420	145990	167430	204670	232560	222700	299900	165570	458100				By MS/MS	By MS/MS	By MS/MS	True;True;True;True;True;True	6	6	6	38.4	38.4	38.4	13.742	0	12.487	1732100000	69	6	6
807440	1389800	586210	797330	287100	916800	898500	671700	787600	558590	1396400	1306400	601600	1186700	1422100	784550	1628100	1755700	1279000	1749200	548650	578040	366340	522500	455110	528460	570700	590290	384770	546740				By MS/MS	By MS/MS	By MS/MS	True;True;True;True;True;True;True;True;True;True;True;True;True;True;True;True;True;True;True;True;True;True;True;True;True;True;True;True;True;True;True	31	31	30	36	36	35.3	104.85	0	115.59	1727700000	172	NaN	NaN
1308700	627010	691840	417420	758270	466590	445890	539710	713230	550190	1322400	980030	877030	457490	18639000	921940	559050	704470	839660	325460	651740	422440	464350	437310	273840	272970	244200	246050	340820	93769				By MS/MS	By MS/MS	By MS/MS	True;True;True;True;True;True;True;True;True;True;True;True	12	12	12	32.9	32.9	32.9	35.853	0	21.859	1726400000	90	NaN	NaN
2114200	1297300	1748400	1562500	113370	7580300	307060	199820	3186200	102540	2811000	3019000	398720	849150	840380	352280	11675000	3887600	605420	1811400	0	0	0	0	0	0	0	0	0	0				By MS/MS	By MS/MS	By matching	True;True;True	3	3	3	5.7	5.7	5.7	78.576	0	4.0957	1723900000	10	NaN	NaN
2360100	3004500	1715700	2075400	787180	2112700	2473000	2283400	1951500	2260200	2430000	1672400	1560600	1660800	2361400	1406800	2795600	3081800	1992500	2826300	735650	627100	457600	559850	591870	759520	719230	861890	664820	1215300				By MS/MS	By MS/MS	By MS/MS	True;True;True;True;True;True;True;True;True;True;True;True	12	12	12	41.9	41.9	41.9	23.577	0	22.647	1722000000	107	NaN	NaN
1456300	2677000	1506600	1512500	630950	967280	1476200	1215500	1340500	1478100	1666500	1819200	1279900	1287900	3300700	1094700	1838700	2321000	1175700	2606800	627010	696840	512380	668080	340820	579060	364490	408220	509510	324890				By MS/MS	By MS/MS	By MS/MS	True;True;True;True;True;True;True;True;True;True;True;True;True;True;True;True;True;True;True;True;True;True;True;True;True;True;True	27	27	27	47.9	47.9	47.9	68.058	0	66.989	1721200000	172	NaN	NaN
507210	631670	562020	393610	1311700	312270	446720	512780	504560	500730	673160	1072700	1124500	748530	644480	803390	657830	376460	648230	260390	180900	239430	247840	191340	130240	146910	89600	127710	115630	67417				By MS/MS	By MS/MS	By MS/MS	True;True;True;True;True;True;True;True;True;True;True;True;True	13	13	13	57.4	57.4	57.4	31.54	0	61.152	1702900000	89	NaN	NaN
1136900	1788700	744310	978640	653450	1093900	1158300	1465900	1613600	781660	1637700	2153200	418320	833610	950220	1040800	1841100	4122500	632550	913760	428750	392510	140960	474210	331660	440580	466320	305610	264350	736460				By MS/MS	By MS/MS	By MS/MS	True;True;True;True;True;True;True;True;True;True;True;True;True;True;True;True;True;True;True;True;True;True;True;True;True;True;True;True	28	28	27	59.3	59.3	56.6	55.366	0	187.54	1702800000	153	NaN	NaN
692900	1018900	887340	407380	133230	958240	711760	62048	622160	158820	1236300	2603200	821890	483660	772370	1233300	2215000	4403000	391050	101650	691810	899060	909170	1615800	176580	193960	1121200	389930	328330	90801				By MS/MS	By MS/MS	By MS/MS	True;True;True;True;True;True;True;True;True;True;True;True;True;True;True;True;True;True;True;True;True;True;True;True;True;True;True;True;True;True	30	30	30	29.6	29.6	29.6	109.54	0	168.95	1686800000	143	NaN	NaN
1226900	1709800	1262000	1347300	1425700	1136400	765480	518590	1202900	1040300	1550800	3069900	3424400	3135900	480260	1634600	3450900	1627200	1324700	368730	452010	610840	528310	649500	284990	220110	117390	204050	71575	32544				By MS/MS	By MS/MS	By MS/MS	True;True;True;True;True;True;True;True;True;True;True;True;True;True;True;True;True;True;True	19	19	19	42.4	42.4	42.4	62.392	0	98.925	1683300000	131	NaN	NaN
1341900	1384700	740840	710410	590500	1093300	1255800	1095400	1135100	1510700	2223600	2659400	1398500	2150600	1986200	1685100	3460400	3917400	2115800	1722100	520230	428730	500350	446730	540170	509580	730910	792450	461280	332660				By MS/MS	By MS/MS	By MS/MS	True;True;True;True;True;True;True;True;True;True;True;True;True;True;True;True	16	16	16	59.4	59.4	59.4	28.723	0	32.299	1677700000	107	NaN	NaN
1058400	1364100	845250	838540	808120	942230	1101800	774000	980630	995470	1412900	1561800	741950	1178900	1248700	1067600	1599500	1334700	1538100	1757800	717150	704590	597200	608530	673950	782820	726340	726460	556050	668160				By MS/MS	By MS/MS	By MS/MS	True;True;True;True;True;True;True;True;True;True;True;True;True;True;True;True;True;True;True;True;True;True;True;True;True;True;True;True	28	28	28	41.9	41.9	41.9	82.431	0	149.22	1677500000	148	NaN	NaN
1095200	1269900	711660	657000	651890	1113400	1119500	881630	1072200	732920	1455700	1550400	722240	1238000	1628800	946200	1982600	1509300	1107100	1609300	411440	468060	325350	399040	379940	456520	469670	650760	312100	435000				By MS/MS	By MS/MS	By MS/MS	True;True;True;True;True;True;True;True;True;True;True;True;True;True;True	15	15	15	22.4	22.4	22.4	60.192	0	75.908	1676400000	107	NaN	NaN
642870	580950	23801	1084500	47012	22182	1038100	477900	131450	370280	1682000	649600	64995	504870	9076500	747670	189540	220220	3157800	7135700	192560	168490	43865	21017	77034	279150	65560	176370	138580	1452.5				By MS/MS	By MS/MS	By MS/MS	True;True;True;True;True;True;True;True;True	9	9	9	61.1	61.1	61.1	19.979	0	54.225	1673300000	61	NaN	NaN
971710	1668400	710810	1457200	2268900	1344900	991060	1148000	1873300	1319700	1271800	3119700	684700	1227200	1987900	984770	1613900	852020	661130	300860	608980	553870	324920	381650	164380	357360	448550	166700	413120	119150				By MS/MS	By MS/MS	By MS/MS	True;True;True;True;True;True;True;True;True;True;True;True	12	12	12	60.5	60.5	60.5	23.356	0	76.303	1673200000	110	NaN	NaN
1037800	1334700	721090	752800	291870	775750	1077000	1030600	831420	902020	1226500	1118800	537310	999590	1003500	629890	1271700	1245600	1182400	1350600	364980	329980	251250	263070	367880	388770	427180	531030	382960	516370				By MS/MS	By MS/MS	By MS/MS	True;True;True;True;True;True;True;True;True;True;True;True	12	12	9	29.6	29.6	24.9	57.221	0	118.24	1663100000	118	NaN	NaN
752650	1191600	899970	393700	1361300	531110	835620	686130	921400	591570	1155900	1803400	2004400	1203800	793780	1559000	1327600	671970	975340	650920	400150	636360	628000	525860	327330	359640	305780	283770	163100	206930				By MS/MS	By MS/MS	By MS/MS	True;True;True;True;True;True;True;True;True;True;True;True;True;True;True;True;True;True;True;True;True;True;True;True;True;True;True;True;True;True;True	31	31	26	41.7	41.7	35.1	85.595	0	116.25	1658500000	156	NaN	NaN
862350	2079200	673280	1093500	382850	832950	811310	1235900	1015300	2076000	834150	1500900	321150	815980	961390	236690	732700	559500	700090	483980	305310	223670	172710	132430	181880	132890	141690	616410	233440	375930				By MS/MS	By MS/MS	By MS/MS	False;False;False;False;False;False;False;False;False;False;False;False;True;True;True;True;True	17	5	5	49.3	19.2	19.2	21.364	0	7.7503	1654000000	99	17	5
936150	1251100	728790	1074000	522570	996410	886880	679310	840510	502260	1616000	1682200	822220	1553600	1556800	910650	2012100	1450200	1278800	861180	593690	575190	420640	528500	424930	312560	539990	524580	404150	1618300				By MS/MS	By MS/MS	By MS/MS	True;True;True;True;True;True;True;True;True;True;True;True;True;True;True;True	16	16	13	46.6	46.6	41	37.839	0	107.13	1647800000	116	NaN	NaN
1419600	2683100	869530	892660	321270	1793200	1485900	1466900	1255900	741630	1591100	1167300	553070	594980	2805800	945240	1900300	1773300	1174200	2456900	516400	429910	264470	416340	508370	567290	492800	932830	343940	311560				By MS/MS	By MS/MS	By MS/MS	True;True;True;True;True;True;True;True;True;True;True;True;True;True;True;True;True;True;True;True;True;True;True;True;True;True;True;True;True	29	29	29	46.6	46.6	46.6	79.685	0	267.99	1644400000	158	NaN	NaN
676180	857630	611570	577610	482770	634240	778190	802180	669460	617310	1136300	1329200	985130	1012400	1040800	970680	1436000	1089800	1156000	1415700	510890	490210	430320	435000	522780	579940	521060	653760	461880	559330				By MS/MS	By MS/MS	By MS/MS	True;True;True;True;True;True;True;True;True;True;True;True;True;True;True;True;True;True;True;True;True;True	22	22	22	30.2	30.2	30.2	91.706	0	261.25	1644200000	135	NaN	NaN
972540	1207600	475460	522040	110970	964420	1218300	833630	733710	435700	1372600	705330	78166	727160	744420	664960	1327500	1974100	918830	3588800	438070	457440	137050	295220	453530	479230	497760	110640	322030	818690				By MS/MS	By MS/MS	By MS/MS	True;True;True;True;True;True;True;True;True	9	9	9	52	52	52	22.16	0	55.136	1641500000	105	NaN	NaN
1083200	1341600	1300000	941560	1104100	870890	1004700	946000	1264300	1241500	1353500	1914700	1607400	1594600	1735500	1397900	1985000	1300700	1678200	1311600	765360	848880	872230	844390	721630	765250	727780	798410	784010	518920				By MS/MS	By MS/MS	By MS/MS	False;False;False;False;False;False;True;True;True;True;True;True;True;True	14	8	8	66	52	52	27.85	0	74.499	1639400000	85	NaN	NaN
787020	936530	698300	841970	671090	688230	619690	791600	869510	844790	1261900	1932500	1162000	1274500	1366000	1190100	1541100	1353900	1440300	1599800	268880	290650	274070	212640	182660	173110	176160	175390	238350	133930				By MS/MS	By MS/MS	By MS/MS	True;True;True;True;True;True;True;True;True;True;True;True;True;True;True;True;True;True;True;True;True;True;True	23	23	23	37.4	37.4	37.4	79.994	0	85.301	1636200000	134	NaN	NaN
1420700	1884300	2202300	898840	2501100	1275700	1249200	1448200	1861000	1491600	2368400	4831700	3263800	2652900	2755500	2740900	2793700	2249400	3076800	1726400	414830	528020	442930	428590	327010	378890	373860	393650	333050	337620				By MS/MS	By MS/MS	By MS/MS	True;True;True;True;True;True;True;True;True;True;True;True;True;True;True;True;True;True;True;True;True;True;True;True;True;True;True;True;True;True;True;True;True;True;True;True;True;True;True;True;True	41	41	19	18.7	18.7	10.4	245.44	0	75.814	1636000000	156	NaN	NaN
1344500	1906300	1179700	907930	522050	1819200	1429100	991550	1291300	839030	2084900	1659900	882710	1502700	1611400	1305000	2524400	1836300	1707700	3500300	542840	718540	292550	565930	472470	397640	470950	453830	344620	1246400				By MS/MS	By MS/MS	By MS/MS	True;True;True;True;True;True;True;True;True;True;True;True;True	13	13	3	59.9	59.9	18.4	23.545	0	138.03	1634200000	87	NaN	NaN
1049200	1561500	683170	696320	454230	875020	1080300	1161100	986440	1194700	1718200	1756400	660260	1350900	1430300	849790	1739100	1523700	1669100	2019100	478400	404060	293790	273190	388200	523860	455460	727640	422160	655400				By MS/MS	By MS/MS	By MS/MS	True;True;True;True;True;True;True;True;True;True;True;True;True;True	14	14	5	33.2	33.2	11.5	42.331	0	100.36	1626600000	126	NaN	NaN
480220	628200	304170	337910	195580	474090	497780	468170	411560	480000	528540	536170	366970	359390	481800	297090	529460	599760	410320	622850	436520	356530	233780	282040	317930	437780	375280	514540	356580	754080				By MS/MS	By MS/MS	By MS/MS	True;True;True;True;True;True;True;True	8	8	8	31.1	31.1	31.1	28.024	0	23.29	1626200000	80	NaN	NaN
864830	841860	1304900	1261400	1553400	670010	460810	1065100	1340700	706960	1604800	3436800	3483400	2383800	1378800	2783100	2099500	1012400	2308100	553160	264630	289610	218080	177160	127270	192020	99324	108390	140860	74353				By MS/MS	By MS/MS	By MS/MS	True;True;True;True;True;True;True;True;True;True;True;True;True;True;True;True;True;True;True;True;True;True;True;True;True;True;True;True;True;True;True;True;True;True;True;True;True;True;True;True;True;True;True;True;True;True;True;True	48	48	46	23.6	23.6	22.7	270.63	0	158.26	1624300000	172	NaN	NaN
826500	1038200	942650	717910	976710	948090	900770	751960	869440	806800	1055800	1649300	1327900	1600500	1840200	1249400	1712800	865260	1068400	521710	430220	261780	485780	325330	263880	358470	372850	223460	274910	183590				By MS/MS	By MS/MS	By MS/MS	True;True;True;True;True;True;True;True;True;True;True;True;True;True	14	14	14	48.3	48.3	48.3	35.206	0	41.815	1621400000	137	NaN	NaN
780250	948810	489280	647370	291830	587460	692870	692960	680640	758630	980710	852500	606510	718550	986770	592150	1007600	1157000	888690	986550	420840	370120	306230	326470	322400	430210	410350	469040	368500	566540				By MS/MS	By MS/MS	By MS/MS	True;True;True;True;True;True;True;True	8	8	8	63.6	63.6	63.6	17.818	0	196.66	1613100000	80	NaN	NaN
782030	815190	649500	512760	834080	550020	682570	1072200	637130	747820	1674900	1689000	1487500	1513000	1101800	1005500	1891000	1597800	1111600	1787900	516300	484520	571980	413110	408340	426500	441280	618780	489900	388520				By MS/MS	By MS/MS	By MS/MS	False;True;True;True;True;True;True;True;True	9	8	3	41.1	35.4	15.1	21.45	0	18.687	1608500000	92	NaN	NaN
1270700	1542400	912350	993070	605270	1117500	1328800	828770	1090600	873840	1283400	1163900	588590	926020	1038400	793770	1162500	1781500	1147100	2613900	822340	683720	459590	669610	623380	812670	657040	900040	678280	1241600				By MS/MS	By MS/MS	By MS/MS	True;True;True;True;True;True;True;True;True;True;True;True;True;True;True	15	15	15	55.6	55.6	55.6	35.079	0	81.33	1607800000	99	NaN	NaN
1186600	1651100	1358600	780580	3158200	600970	1064600	1364600	1149900	1404400	1911400	2665000	3153300	1978100	1306100	2790400	2110400	844530	1472000	1106300	538150	727320	737130	645710	322120	502330	292650	416000	303980	125540				By MS/MS	By MS/MS	By MS/MS	True;True;True;True;True;True;True;True;True;True;True;True;True;True;True;True;True;True;True	19	19	19	37.1	37.1	37.1	53.248	0	98.951	1601300000	135	NaN	NaN
132160	179370	174490	84764	15620	251600	176320	160990	257830	64322	408190	402780	106400	154910	277470	382240	718220	1366000	288310	658530	40728	42125	9652	50351	39162	76999	42666	50519	24678	55232				By MS/MS	By MS/MS	By MS/MS	True;True;True;True;True	5	5	5	11	11	11	44.955	0	77.873	1598600000	47	NaN	NaN
916700	1609000	681900	1173700	1801600	406650	593200	508120	1002700	877860	1422800	2194300	2129400	1924700	1463000	1656500	916780	657520	1213400	346370	541060	526100	1510900	440690	564400	380600	342700	296700	454850	127580				By MS/MS	By MS/MS	By MS/MS	True;True;True;True;True;True;True;True;True;True;True;True	12	12	12	22.1	22.1	22.1	59.491	0	66.584	1597300000	88	NaN	NaN
1114000	1532700	1282400	990940	2738900	729490	1007200	1187100	1204200	1227700	2336000	3049500	1913300	2634600	1931100	2375700	2317700	1449200	2090300	913360	546220	739560	653730	621360	445360	460900	348110	346930	410070	212640				By MS/MS	By MS/MS	By MS/MS	True;True;True;True;True;True;True;True;True;True;True;True;True;True;True;True	16	16	10	45	45	30.7	44.39	0	48.199	1597000000	89	NaN	NaN
1093600	1297500	907310	834360	633870	877650	1135800	1064600	1079400	1050600	1404600	1444900	1030600	1184600	1206000	1047800	1559700	1708500	1519900	1342300	570140	456470	366070	419240	457070	499560	450380	693720	486240	977650				By MS/MS	By MS/MS	By MS/MS	True;True;True;True;True;True;True;True;True;True;True;True;True;True;True;True;True;True	18	18	18	37.7	37.7	37.7	58.024	0	53.743	1592500000	116	NaN	NaN
853580	877190	1238600	507240	1058400	256460	120770	121060	972520	878870	1096300	2255900	1287900	3266600	3964500	2589400	438190	1116700	347340	333680	289970	68471	666060	803960	245320	14880	43324	37017	39815	28829				By MS/MS	By MS/MS	By MS/MS	False;True;True;True;True;True;True;True;True;True;True;True;True;True	14	13	2	56.4	53.2	7.8	25.712	0	68.255	1592300000	99	NaN	NaN
1026800	1082300	829200	493170	168050	1596400	1355100	556580	1144700	933220	1561400	1561400	176220	958670	912460	748010	2315400	1806300	992090	1714800	531220	648220	292070	637590	573180	764030	929830	383990	272530	948300				By MS/MS	By MS/MS	By MS/MS	True;True;True;True;True;True;True;True	8	8	8	33	33	33	42.835	0	76.891	1592100000	80	NaN	NaN
846520	1353000	413650	531750	291140	1127400	612300	232950	1150400	223680	1078100	1431500	284500	505520	1738900	623940	1400400	2630000	557220	736950	510680	482040	196770	648990	343480	335220	419710	388870	216530	904970				By MS/MS	By MS/MS	By MS/MS	True;True;True;True;True;True;True;True;True;True;True;True;True;True;True;True;True;True	18	18	18	37.5	37.5	37.5	61.719	0	83.629	1586500000	134	NaN	NaN
935180	1169400	648340	702370	377630	832590	842010	777230	740760	746440	1215000	1066900	703030	954040	1157300	800400	1480400	1419100	1046600	1470500	436220	398910	344460	365260	387840	433060	416860	488240	395870	669880				By MS/MS	By MS/MS	By MS/MS	True;True;True;True;True;True;True;True;True;True;True;True;True;True;True	15	15	15	46.1	46.1	46.1	34.362	0	29.489	1583900000	78	NaN	NaN
1255600	1768700	868770	989790	410770	1137200	1333200	1046700	1126300	1125200	1638400	1583100	742160	1290200	1296400	851580	1870500	1787100	1517900	1934200	573280	487230	393240	415940	542550	665820	666030	727910	540810	734790				By MS/MS	By MS/MS	By MS/MS	False;True;True;True;True;True;True;True;True;True;True;True;True;True;True;True;True;True;True	19	18	16	36.1	34.4	31.4	54.231	0	49.092	1582500000	119	NaN	NaN
698840	1014600	505100	460890	164080	890850	739820	475350	665060	491770	995250	831690	453830	658160	1366000	600920	1352600	1316500	881890	1353600	276440	293800	166100	259030	199600	256280	308910	272010	203790	371780				By MS/MS	By MS/MS	By MS/MS	True;True;True;True;True;True;True;True;True;True;True;True;True;True;True;True;True;True	18	18	18	37.1	37.1	37.1	57.548	0	163.07	1565600000	88	18	18
804080	1027200	475300	571600	330740	698560	804230	698570	679270	751210	945800	823570	697440	713290	867680	554830	928150	1080200	787020	1195100	283850	240130	174430	176630	228550	283020	243370	360520	265090	484090				By MS/MS	By MS/MS	By MS/MS	True;True;True;True;True;True	6	6	6	29.4	29.4	29.4	22.127	0	20.361	1563700000	83	NaN	NaN
1703200	2781000	1533400	1120000	961310	1500600	2209400	1998300	1835400	1729000	2726100	2210500	1224700	2786900	2471400	1910600	3305800	2282900	2939200	3184900	563260	636620	483700	525780	695380	775030	778430	839080	705810	710930				By MS/MS	By MS/MS	By MS/MS	True;True;True;True;True;True;True;True;True	9	9	9	29.5	29.5	29.5	30.84	0	32.073	1551400000	110	9	9
897260	975900	763030	671750	493120	666520	792790	601830	706780	730970	1665700	1535800	1865300	1894700	1380200	1470700	2202900	1568800	1671400	1819900	745630	910350	640550	671160	783060	660780	610450	1071300	627820	1076600				By MS/MS	By MS/MS	By MS/MS	True;True;True;True;True;True;True;True;True;True;True;True;True;True;True;True;True;True;True;True;True	21	21	1	44.3	44.3	2.6	55.676	0	88.797	1548200000	135	NaN	NaN
520890	743770	411260	450880	213110	437000	562450	565590	489900	584820	1149000	1177700	873740	900770	1257200	763670	1435000	1447700	1072800	1321200	482610	427810	326800	370470	407810	518180	493450	597330	439190	682580				By MS/MS	By MS/MS	By MS/MS	True;True;True;True;True;True;True;True;True;True;True	11	11	11	50	50	50	17.718	0	36.724	1548100000	92	NaN	NaN
828960	855070	674900	489300	496180	875600	1102200	1013900	910580	414320	1390200	1685700	832640	1270100	1042700	1107700	1739200	1293700	1248400	1452700	274540	342460	235040	309690	268710	304240	302010	199970	218790	169900				By MS/MS	By MS/MS	By MS/MS	True;True;True;True;True;True;True;True;True;True;True;True;True;True;True;True;True;True;True	19	19	18	62.5	62.5	60.4	42.621	0	100.33	1542600000	111	NaN	NaN
441750	284780	617310	508290	654220	600020	117530	321110	798820	225220	924670	2689300	1700800	1980400	2239900	1124900	1068400	634780	1064300	121630	343760	519090	372920	177760	229330	87539	153180	75773	489180	68070				By MS/MS	By MS/MS	By MS/MS	True;True;True;True;True;True;True;True;True;True;True;True;True;True;True;True	16	16	16	42.8	42.8	42.8	45.95	0	40.363	1542000000	101	NaN	NaN
1219800	1484700	875050	1071400	1056700	1103800	1073500	1165800	1312400	1037500	1347600	1567700	909250	1146500	1249400	1045800	1745100	1647900	1242000	1245200	594020	727340	459540	612580	523930	525340	519040	647350	518700	606770				By MS/MS	By MS/MS	By MS/MS	True;True;True;True;True;True;True;True;True	9	9	8	48.2	48.2	42.4	21.258	0	35.579	1538400000	89	NaN	NaN
1245800	1556500	1041600	1049500	711310	1193100	1301600	1268800	1079000	1094400	1722900	1998800	1580500	1466500	1527400	1294600	2128400	1782100	1496800	2352000	528180	503200	420640	461290	453190	490510	489820	569750	462120	421350				By MS/MS	By MS/MS	By MS/MS	True;True;True;True;True;True;True;True;True;True;True;True;True;True;True;True;True;True;True;True;True;True;True;True;True;True;True;True;True;True;True;True;True;True;True	35	35	15	36.6	36.6	19.1	104.55	0	128.22	1535300000	181	NaN	NaN
1153100	1807800	680200	692630	311290	1191800	1614300	1039300	1130100	954370	1842600	1313800	923900	972730	2571000	1132900	2389300	2039500	1630200	2633500	623220	576260	385380	508210	523410	977800	691820	716830	439960	568600				By MS/MS	By MS/MS	By MS/MS	True;True;True;True;True;True;True;True;True;True;True;True;True;True;True;True;True;True;True;True;True;True;True;True;True;True;True;True;True;True;True;True;True	33	33	33	35.7	35.7	35.7	111.33	0	80.614	1534800000	169	NaN	NaN
728260	1321000	540030	590180	1868600	662300	896490	1130900	1312600	845820	2150600	3300300	1257100	1382200	1521000	2182200	2930900	1749700	1410800	842830	671560	672230	457760	792720	312950	666790	425970	450140	340000	522310				By MS/MS	By MS/MS	By MS/MS	True;True;True;True;True;True;True;True;True;True;True	11	11	11	49.2	49.2	49.2	28.804	0	65.363	1534100000	77	NaN	NaN
1261500	1692000	1302300	880440	1066100	1296800	1174600	886810	1309100	743460	1874500	2556600	1320300	1671200	1522100	1572600	2218700	2012500	1562600	1386200	584400	600340	405180	559260	603100	499300	472890	568970	436740	958510				By MS/MS	By MS/MS	By MS/MS	True;True;True;True;True;True;True;True;True;True;True;True;True;True;True;True;True;True;True;True	20	20	18	60.1	60.1	53	45.518	0	82.237	1532800000	122	NaN	NaN
1049300	1624200	532200	748360	536390	1068600	1199200	1105800	1005000	1075100	1846600	1811200	1181300	1326700	1582600	771530	1644900	1913300	1357700	2718400	629180	542220	314850	323930	473180	672000	434820	919100	607940	1044400				By MS/MS	By MS/MS	By MS/MS	True;True;True;True;True;True;True;True;True;True;True	11	11	11	36.9	36.9	36.9	28.68	0	58.427	1532700000	90	NaN	NaN
382960	530300	511430	309270	1011200	242400	304060	330820	446600	423140	876490	1382100	876380	986450	785700	1106100	950030	356410	940300	309670	230060	306940	322720	276360	147490	179510	125890	113710	146590	49559				By MS/MS	By MS/MS	By MS/MS	True;True;True;True;True;True;True;True;True;True;True;True;True;True;True;True;True	17	17	17	35.8	35.8	35.8	49.814	0	174.17	1531300000	113	NaN	NaN
963800	1173700	782450	603620	506310	956100	1023100	1046900	862090	978890	1565300	1710600	1265100	1248400	1229400	1122300	2122000	1180500	1552600	2254700	680930	612110	521730	563250	653370	831340	828320	775890	718850	542390				By MS/MS	By MS/MS	By MS/MS	False;False;False;False;False;False;True;True;True;True;True;True;True;True;True;True;True;True;True;True;True	21	15	1	38.9	28.3	1.9	58.735	0	46.818	1531000000	70	NaN	NaN
850380	744490	706560	335880	705730	531910	676550	906780	818640	659180	1624600	1579000	1655000	1686600	1644600	2130500	1957700	1639900	2103100	1363000	555490	713280	617860	573850	537920	599180	370430	647940	476710	888230				By MS/MS	By MS/MS	By MS/MS	True;True;True;True;True;True;True;True;True;True;True;True;True;True;True;True;True;True;True;True;True;True;True;True;True;True	26	26	26	59.1	59.1	59.1	64.615	0	90.694	1522700000	144	NaN	NaN
363790	600000	499520	310670	776370	225340	201270	385080	452560	399460	379430	925550	1154700	629280	244640	759790	338570	199380	341060	108390	115270	168390	272580	164470	146750	100120	122410	91889	98473	22987				By MS/MS	By MS/MS	By MS/MS	False;False;False;False;False;False;False;False;False;False;False;False;False;False;False;False;False;False;False;False;False;False;False;False;False;False;False;False;False;False;False;False;False;False;False;False;False;False;False;False;False;False;False;False;False;False;False;False;False;False;False;False;False;False;False;False;False;False;False;False;False;False;False;False;False;False;Fal…	142	2	0	57	0.4	0	278.11	0	18.577	1504900000	41	NaN	NaN
478720	708490	365150	308930	679740	402990	475840	540520	583050	545950	998100	1229400	830930	831140	780920	917490	1149600	1074100	921000	1041100	452560	490420	360320	437850	371120	445530	413600	341760	321020	528190				By MS/MS	By MS/MS	By MS/MS	True;True;True;True;True;True;True;True;True	9	9	4	65.5	65.5	26.9	16.363	0	38.75	1496700000	64	NaN	NaN
847480	1307200	689740	762830	1439400	948800	969820	1214600	1753800	892320	1589200	2951400	511760	706020	648980	703190	973800	1514300	447570	669960	623110	402840	185030	265500	169070	305340	232320	328900	262510	405680				By MS/MS	By MS/MS	By MS/MS	True;True;True;True;True;True	6	6	6	33.8	33.8	33.8	15.936	0	12.508	1493500000	67	NaN	NaN
1081900	1173600	821200	814690	662550	896750	1068700	1064700	1047200	1031600	1435600	1546000	1350600	1247700	1269600	1128300	1576000	1884100	1561200	1361900	474990	450040	388950	422070	493930	520580	420250	630640	473020	888540				By MS/MS	By MS/MS	By MS/MS	True;True;True;True;True;True;True;True;True;True;True;True;True;True;True;True;True;True;True;True;True;True;True;True;True;True;True;True;True;True	30	30	30	56.1	56.1	56.1	57.488	0	96.322	1489600000	119	NaN	NaN
2164000	2962600	1245000	1461000	1128100	2440600	2474700	2466400	2070900	2309700	3084000	2862400	1926700	2234500	2950500	1400900	2803400	3400900	2314300	4399600	1637800	1432700	881120	812440	1177900	1782200	1159300	1952200	1459700	3169300				By MS/MS	By MS/MS	By MS/MS	True;True;True;True;True;True;True;True;True	9	9	9	47.4	47.4	47.4	17.695	0	16.067	1489200000	72	NaN	NaN
927080	971170	828500	454200	597730	863700	1005600	670090	873750	580540	1859400	1885300	1021200	1742100	1510300	1543000	2314000	2653900	1847700	2260600	1019300	1077800	828120	1054600	1036100	1100000	971440	1216800	757030	1298200				By MS/MS	By MS/MS	By MS/MS	True;True;True;True;True;True;True;True;True;True;True;True;True;True	14	14	14	57.9	57.9	57.9	35.668	0	198.9	1481200000	72	NaN	NaN
496610	750170	363720	381640	253680	476530	560440	576480	486120	555280	1182000	1339900	1002800	1033500	1403200	785270	1420100	1478500	1267100	1554300	542750	587220	470600	493340	618050	747170	495170	836030	636090	1039500				By MS/MS	By MS/MS	By MS/MS	True;True;True;True;True;True;True	7	7	7	40.4	40.4	40.4	16.273	0	40.541	1476600000	58	NaN	NaN
411160	516110	440400	337780	362160	322530	390050	549880	481620	439620	373320	546990	499630	456110	278770	451390	503710	306090	383510	368950	189120	218950	180590	166490	150960	168850	122340	177950	190770	130200				By MS/MS	By MS/MS	By MS/MS	False;False;False;False;False;True;True;True;True	9	4	4	61	23.7	23.7	20.457	0	22.413	1469700000	28	NaN	NaN
0	0	0	0	0	0	0	0	0	0	6796.3	8856.5	2641.1	6015.4	6820.8	5659.6	8443.1	6652.8	7752.6	5215.3	2024.4	2508.2	2774	1660.9	1640.9	1717.4	3108.6	2505.4	1065.8	1206.6					By MS/MS	By MS/MS	True;True;True	3	3	2	2.9	2.9	2.2	119.56	0	3.2665	1466800000	4	NaN	NaN
1052900	1523700	704520	780110	718350	863270	1237500	1193500	988870	1201000	1722200	1930600	673090	1314100	1016800	1056100	1843400	2190700	966780	2235200	441490	331810	218200	272430	307420	462560	465500	404640	411330	694320				By MS/MS	By MS/MS	By MS/MS	True;True;True;True;True;True;True;True;True	9	9	9	41.2	41.2	41.2	26.224	0	21.65	1465600000	76	NaN	NaN
586070	972130	337670	972060	1822500	366750	261000	214340	570510	541070	1048500	1897700	2551600	1528300	1263500	1004300	767160	579410	1239600	363680	292030	465450	416640	254100	230100	214500	193190	136280	242850	87319				By MS/MS	By MS/MS	By MS/MS	True;True;True;True;True;True;True;True;True;True;True;True;True;True;True;True;True;True;True;True;True;True;True	23	23	23	45.3	45.3	45.3	70.036	0	124.96	1459500000	130	NaN	NaN
601040	932970	479670	524560	274750	551930	742360	660210	601750	682420	601180	622280	378660	557380	594280	419070	781820	692360	715770	836270	100100	90503	66442	88428	105160	135370	139600	148900	119630	106290				By MS/MS	By MS/MS	By MS/MS	True;True;True;True;True;True;True;True;True;True	10	10	10	35.5	35.5	35.5	38.91	0	38.425	1458700000	58	NaN	NaN
1118400	1519000	406240	1002900	1865600	893460	1099500	1159100	837460	1793100	1495600	892090	3075000	2348900	1858400	1671000	754630	618910	1994700	298940	478810	308740	845260	871330	169290	473770	418940	294870	600570	123110				By MS/MS	By MS/MS	By MS/MS	True;True;True;True;True;True;True;True;True;True;True;True;True;True;True;True;True;True;True;True;True;True;True	23	23	23	52	52	52	45.398	0	77.137	1457300000	134	NaN	NaN
1235600	1828800	731810	812490	643460	1145600	1529500	1626200	1227400	1385300	1754400	1649300	1305200	1349700	1787900	895930	1653900	1857400	1463900	2229900	401260	388910	218550	307440	309900	476010	332090	544490	462650	581720				By MS/MS	By MS/MS	By MS/MS	True;True;True;True;True;True;True	7	7	7	47.2	47.2	47.2	14.463	0	14.146	1457200000	85	NaN	NaN
696740	642120	481060	383040	350930	568080	508610	443870	511250	462540	1455400	1213100	1636800	1222900	1404800	1220400	2329200	1371000	1333600	2339500	811430	1122800	1130400	1157400	813050	1085600	961800	820760	620590	772480				By MS/MS	By MS/MS	By MS/MS	True;True;True;True;True;True;True;True;True;True;True;True;True;True;True;True;True	17	17	17	47	47	47	51.872	0	129.42	1446400000	115	NaN	NaN
851520	926810	710740	587170	737730	843760	796380	951220	810380	703040	1417200	1786000	1182400	1234700	1122300	1123600	1664600	1293800	1204300	1593800	328810	368120	265520	312130	245960	283560	269410	355450	273830	238460				By MS/MS	By MS/MS	By MS/MS	True;True;True;True;True;True;True;True;True;True;True;True;True;True;True;True;True;True;True;True;True;True;True;True;True	25	25	25	46	46	46	65.308	0	73.313	1444000000	120	NaN	NaN
684080	748460	420220	309870	204490	584480	590480	543280	578590	555040	1903600	1829100	686290	1748300	1386600	1109900	2352500	1853100	1766000	2349100	447340	452840	350560	333100	455360	566510	615730	607000	472310	521510				By MS/MS	By MS/MS	By MS/MS	True;True;True;True;True;True;True;True;True;True;True;True;True	13	13	13	47	47	47	28.329	0	38.915	1443900000	85	NaN	NaN
891350	1269300	1005900	1333100	832560	584690	792100	958700	858520	1330600	1264300	1858400	1811800	767450	1389800	1066400	1469800	590900	994870	767280	395750	463740	342840	353310	415870	274510	258390	318020	429510	344740				By MS/MS	By MS/MS	By MS/MS	True;True;True;True;True;True;True;True;True;True;True;True;True;True;True;True;True;True;True;True;True;True;True;True;True;True;True;True;True;True;True;True;True;True;True;True;True;True;True;True;True;True;True;True;True;True;True;True;True;True;True;True;True;True;True;True;True;True;True;True;True;True;True	63	63	49	33	33	26.7	233.47	0	156.3	1443300000	236	NaN	NaN
202550	246600	196420	135700	188180	162820	194500	229360	222360	180270	357460	466760	186400	297940	314530	271960	421260	374090	427990	364750	8832.5	9992.4	7554.1	8321.7	10472	10993	11240	9456	7934.5	16488				By MS/MS	By MS/MS	By MS/MS	True;True;True;True;True;True	6	6	6	22.3	22.3	22.3	32.64	0	8.0669	1436100000	13	NaN	NaN
885980	646100	507100	327550	494820	637890	719760	481810	696410	390170	1237300	889200	765910	1545000	1061700	1086100	1822800	1352300	1305200	1184000	393540	643400	345530	420520	525280	491030	587230	320960	388860	466180				By MS/MS	By MS/MS	By MS/MS	True;True;True;True;True;True;True;True;True;True;True;True;True;True;True;True	16	16	16	52	52	52	33.232	0	34.114	1435800000	104	NaN	NaN
478120	353350	385740	1507400	273660	208230	111390	1860900	272650	894450	712240	748070	1105500	951280	868560	576660	501460	279040	1218000	273740	341080	152850	260510	134290	92610	47756	106780	126370	559350	67812				By MS/MS	By MS/MS	By MS/MS	True;True;True;True;True;True;True;True;True;True;True;True;True;True	14	14	14	37.7	37.7	37.7	53.722	0	45.974	1433500000	97	NaN	NaN
1164300	1459500	1150300	1116300	1191300	1104000	1063300	977820	1334500	1020400	1986000	2743900	1652900	1982500	1501200	1665300	2420000	2056000	1953400	1246300	525350	612470	436800	531120	433760	377590	378310	493430	400820	454240				By MS/MS	By MS/MS	By MS/MS	True;True;True;True;True;True;True;True;True;True;True;True;True;True;True;True;True	17	17	14	53.3	53.3	43.9	41.389	0	49.629	1429200000	108	NaN	NaN
860750	1047900	797810	881350	741880	783130	761380	832870	961250	806630	700390	1011600	507200	874710	796510	686180	953520	591210	714630	685660	159100	182230	162720	168850	117570	118140	127830	163400	130150	66648				By MS/MS	By MS/MS	By MS/MS	True;True;True;True;True;True;True;True;True	9	9	9	47.8	47.8	47.8	33.786	0	239.43	1427600000	64	NaN	NaN
672520	770850	587100	445320	425450	556620	740920	729460	692250	589180	1525300	1694200	1218200	1464400	1466900	1245700	2077700	1702200	1388500	1374300	328080	336150	282340	329740	275890	276750	370960	376730	290500	331040				By MS/MS	By MS/MS	By MS/MS	True;True;True;True;True;True;True;True;True;True;True;True;True;True;True	15	15	15	54.8	54.8	54.8	29.555	0	194.88	1425700000	114	NaN	NaN
1290200	1969900	907250	951320	275890	1510300	1572000	1018800	1224900	957300	2104200	1742700	958100	1242600	2266600	1344700	2544800	2850600	2352200	3392300	530360	600460	338690	490750	585420	513630	596510	565970	377970	793420				By MS/MS	By MS/MS	By MS/MS	True;True;True;True;True;True;True;True;True;True;True;True;True;True;True;True;True;True;True;True;True;True;True;True;True;True;True;True;True	29	29	28	38.3	38.3	35.6	107.14	0	149.04	1423500000	128	NaN	NaN
809920	1205500	626600	858890	667250	677570	679010	545330	872010	797160	1288200	1323800	546490	1004900	1446500	920090	1226700	1510200	1098600	1300000	440850	372510	246490	371500	377840	366930	344130	396710	269760	1051000				By MS/MS	By MS/MS	By MS/MS	True;True;True;True;True;True;True;True;True;True;True;True;True;True;True	15	15	15	31.2	31.2	31.2	54.177	0	51.841	1423200000	98	NaN	NaN
881950	1304300	943760	819350	1025100	1243100	810060	784840	1077100	731890	1423600	1817100	1264000	1463600	1318800	1208300	1960600	1309300	1357000	523240	391700	561730	401710	520550	353370	282750	311500	323370	241260	230220				By MS/MS	By MS/MS	By MS/MS	True;True;True;True;True;True;True;True;True;True;True;True;True;True;True;True;True;True;True;True;True;True	22	22	20	41.1	41.1	38.5	57.949	0	64.359	1421600000	119	NaN	NaN
932270	982360	964290	910150	808460	854430	801080	1108800	865130	960310	1147300	1619200	1293700	1206400	1124600	1053900	1532500	1010600	1146700	867220	530550	514180	482720	444500	398610	394350	419580	423900	504960	312680				By MS/MS	By MS/MS	By MS/MS	True;True;True;True;True;True;True;True;True;True;True;True;True;True;True	15	15	15	55.4	55.4	55.4	41.487	0	178.01	1421000000	103	NaN	NaN
348740	435190	313160	488280	278760	387630	243860	227720	292800	410650	1105300	1340600	663760	711230	687580	452420	1130300	398780	858700	384730	74428	140820	160840	130880	81660	43518	63419	43045	174060	27561				By MS/MS	By MS/MS	By MS/MS	True;True;True;True	4	4	4	27.8	27.8	27.8	11.203	0	8.6753	1408300000	24	4	4
547310	551250	554950	404630	815310	464140	407500	383450	533080	342510	789340	1044500	1239500	1022700	760690	1055200	1154200	676860	1035400	510490	225970	348840	263410	304810	162130	176870	164270	157160	154160	141430				By MS/MS	By MS/MS	By MS/MS	True;True;True;True;True;True;True;True;True	9	9	1	37.3	37.3	3.8	40.317	0	40.002	1408000000	94	NaN	NaN
729410	948100	465150	444190	213220	783390	784590	488690	550620	446710	1048300	833450	436170	658330	963740	628560	1283300	1239300	997100	1574300	368920	423930	236270	336450	346590	322130	418290	377760	258930	533030				By MS/MS	By MS/MS	By MS/MS	True;True;True;True;True;True;True;True;True;True;True;True;True;True;True;True;True;True;True;True;True;True;True;True;True;True	26	26	26	42.9	42.9	42.9	57.21	0	53.344	1407100000	146	NaN	NaN
354500	470940	263120	277530	157170	310200	381200	373600	296280	335840	773990	712460	459500	503900	622360	395840	823080	744460	551750	821940	215490	174420	130610	160310	164450	203760	201700	247840	175630	222290				By MS/MS	By MS/MS	By MS/MS	True;True;True;True;True;True;True;True;True	9	9	3	80	80	26	11.477	0	12.849	1405700000	77	NaN	NaN
582660	958320	393970	375060	246140	500000	678850	678300	602830	625060	1267100	1142800	786520	824990	1276600	662860	1213300	1389100	1048400	1584500	475650	398170	246800	316360	310910	495740	391120	557000	421830	654980				By MS/MS	By MS/MS	By MS/MS	True;True;True;True;True;True;True;True;True	9	9	9	61.4	61.4	61.4	14.865	0	28.616	1400700000	67	NaN	NaN
1034900	1341900	714910	794130	376310	955170	1111800	1058500	812140	979280	1469900	1394700	994230	1147100	1386200	894690	1793200	1713500	1169000	1730200	482280	402310	309510	360490	389940	516590	439030	568080	446820	743190				By MS/MS	By MS/MS	By MS/MS	True;True;True;True;True;True;True;True;True	9	9	9	51.8	51.8	51.8	15.747	0	14.855	1392900000	85	NaN	NaN
1000200	1024600	582300	520050	299150	960980	884920	724940	817140	729360	1776300	1523200	762260	1504600	1557600	1022300	2273700	1810700	1821600	2194700	423740	429510	271320	321250	442250	495940	516050	475820	355890	825880				By MS/MS	By MS/MS	By MS/MS	True;True;True;True;True;True;True;True;True;True;True;True;True;True;True;True;True;True;True;True;True;True;True;True	24	24	24	46.6	46.6	46.6	46.836	0	112.86	1389000000	119	NaN	NaN
788160	1288400	1209900	688810	3882600	521680	552020	413500	1132800	745600	1001400	1805600	2369200	1252700	1328500	1382600	1158300	519750	1237600	263290	453760	622530	731910	673740	359070	367020	229260	153120	235360	118890				By MS/MS	By MS/MS	By MS/MS	True;True;True;True;True;True;True;True;True;True;True;True;True;True;True;True;True;True;True	19	19	19	32.5	32.5	32.5	71.607	0	107.69	1388400000	100	NaN	NaN
958800	762860	718030	454860	632350	800560	828980	893190	889200	682030	1852600	1560100	1076100	1596900	1409000	1403800	2128900	1926800	2221500	1821500	417800	445990	314660	364300	488450	477320	426990	486530	369150	556610				By MS/MS	By MS/MS	By MS/MS	True;True;True;True;True;True;True;True;True;True;True;True	12	12	10	30.6	30.6	28.6	43.171	0	53.608	1387500000	91	NaN	NaN
582760	798330	388330	388660	302740	553380	579850	607650	529250	396520	1267400	1019600	570790	900700	1377300	994850	1735700	1859300	1449100	1645200	482930	594820	280130	512930	408920	444040	466010	591980	385630	622360				By MS/MS	By MS/MS	By MS/MS	False;False;False;True;True;True;True;True;True	9	6	0	60.2	31.5	0	20.601	0	10.396	1385500000	53	NaN	NaN
515400	1153600	4113100	444350	835990	472850	234420	1355000	410720	733060	807820	1195000	1139100	527950	1227900	2247600	1046300	464380	905790	494440	277440	347520	2854800	370230	143770	332540	218240	456890	283830	364520			+	By MS/MS	By MS/MS	By MS/MS	False;False;False;False;False;False;False;True;True;True;True;True;True;True;True;True;True;True;True;True;True;True;True;True;True;True;True;True	28	21	17	45.7	37.1	30.7	65.865	0	323.31	1376900000	151	NaN	NaN
665030	926060	527170	590780	213950	637260	767280	709370	534470	595030	1314800	1248900	876850	1039800	1249300	826300	1466100	1647900	1026000	1468400	299190	251550	193730	221420	243840	304400	312110	316490	310490	466380				By MS/MS	By MS/MS	By MS/MS	True;True;True;True;True;True	6	6	6	44.5	44.5	44.5	12.538	0	8.4678	1372800000	54	NaN	NaN
675770	912370	478080	525900	248580	639860	696810	678880	590890	659660	1113800	1077400	838390	814330	1042500	644290	1331500	1378900	883470	1357800	384010	346940	236210	283800	310680	403940	323310	477600	342800	657950				By MS/MS	By MS/MS	By MS/MS	True;True;True;True;True;True;True;True;True	9	9	2	35.9	35.9	11.7	17.258	0	14.923	1372000000	71	NaN	NaN
281630	310050	247200	198880	280970	289370	230000	240580	273310	206910	574620	810830	272220	536800	505390	544640	764260	659270	624190	619880	165150	154230	119050	146500	115430	141360	116340	141880	118620	180150				By MS/MS	By MS/MS	By MS/MS	False;False;False;False;False;False;False;False;False;False;False;False;False;False;False;False;False;False;False;False;False;True;True;True	24	3	1	61.8	13.2	3.4	46.297	0	42.77	1371900000	36	NaN	NaN
727250	1116500	731370	757030	759270	727390	856670	682110	782300	568250	1046200	1485700	1206300	1201800	1364400	861620	1543400	1041000	838520	1009200	257790	357830	250490	297210	215370	257570	236340	214370	191040	119520				By MS/MS	By MS/MS	By MS/MS	True;True;True;True;True;True;True;True;True;True;True;True;True;True;True;True	16	16	16	39	39	39	56.639	0	47.75	1369100000	103	NaN	NaN
1106100	1000600	902600	614110	1221600	871130	796710	1062900	736680	655610	1730300	1747800	1929600	2746000	1845800	1916600	2570800	1391200	1775800	1393800	335560	458240	347080	346690	264770	330740	272150	243690	274820	180090				By MS/MS	By MS/MS	By MS/MS	True;True;True;True;True;True;True;True;True;True	10	10	10	41.8	41.8	41.8	31.462	0	36.02	1366500000	79	NaN	NaN
603810	836660	468100	440770	261940	516740	620810	572830	567290	593670	487080	530990	215720	445410	429040	294990	566080	487020	501230	526400	262780	229000	208660	201950	233260	288230	294210	408340	284190	283220				By MS/MS	By MS/MS	By MS/MS	False;False;True;True;True;True;True;True;True;True;True	11	9	5	32.9	26.6	15.2	47.087	0	144.12	1363700000	73	NaN	NaN
1017600	1294000	809940	791060	874340	889580	1057800	822000	971800	966160	2164600	2422200	1352700	1833000	1899500	1652800	2564800	2229600	2458300	2831500	584070	531680	393990	467870	530200	645600	635750	594260	440300	634150				By MS/MS	By MS/MS	By MS/MS	True;True;True;True;True;True;True;True;True;True;True;True;True;True;True;True;True;True;True;True;True	21	21	21	45.1	45.1	45.1	55.21	0	141.06	1361000000	120	21	21
1171400	1436100	1043400	691070	1481300	995690	911830	704060	979890	649080	1134500	929240	1111300	1043200	1262600	1216700	1419900	1096600	893820	957410	432750	522300	428050	721000	365200	286930	271390	478990	214560	501500				By MS/MS	By MS/MS	By MS/MS	False;False;False;False;False;False;False;False;False;False;False;False;True;True;True;True;True	17	5	5	57.7	17.1	17.1	33.064	0	12.153	1358700000	62	NaN	NaN
784580	850590	1380700	935530	1051100	635860	684310	569740	1108000	729940	1080100	2145300	1692500	1033700	1009300	1021400	1521200	766450	1374600	457800	254840	202330	315610	293230	209390	200980	163990	175670	170920	60966				By MS/MS	By MS/MS	By MS/MS	True;True;True;True;True;True;True;True;True;True;True;True;True;True;True;True;True;True;True;True;True;True;True;True;True;True;True;True;True;True;True;True;True;True;True;True;True;True;True;True;True;True;True;True;True;True;True;True	48	48	48	33.2	33.2	33.2	177.44	0	113.56	1355500000	171	48	48
554040	1108900	3148700	254510	70312	662000	452760	155540	1025500	547680	752270	2090400	227050	1652000	436510	436190	1197100	773630	497800	253590	392800	366540	544060	633270	265340	245230	340670	332050	207110	120820			+	By MS/MS	By MS/MS	By MS/MS	False;False;False;False;False;False;False;False;False;False;False;True;True;True;True;True;True;True;True;True;True;True;True;True;True;True;True;True	28	17	3	51.5	36.9	8.7	51.621	0	158.34	1347600000	121	NaN	NaN
835080	1167500	724080	742690	525590	829280	875550	819180	840280	778780	1822400	2195700	1422100	1644000	1703700	1434500	2346500	1838500	1686500	1679100	590410	663080	521290	564480	503900	560410	555270	628710	485910	577540				By MS/MS	By MS/MS	By MS/MS	True;True;True;True;True;True;True;True;True;True;True;True;True;True;True;True;True;True;True;True;True;True;True;True;True;True;True;True;True;True;True;True;True;True;True;True;True;True;True;True;True;True;True;True	44	44	44	34.3	34.3	34.3	156.27	0	127.12	1345500000	176	NaN	NaN
644580	1147800	470420	949910	1289000	383750	390380	314650	576950	717760	1092500	1900600	1813100	1345300	1511000	1189800	788130	549510	1335600	220780	475160	751970	923140	560810	473410	319340	325530	214310	396670	96772				By MS/MS	By MS/MS	By MS/MS	True;True;True;True;True;True;True;True;True;True;True;True;True;True;True;True;True;True;True;True;True;True;True;True;True;True;True;True;True;True	30	30	30	37.7	37.7	37.7	90.568	0	290.43	1343100000	153	NaN	NaN
509400	774520	454470	520930	223750	559670	545370	350450	509520	473500	807920	831270	534210	736330	1345500	559140	1032600	904160	754290	775100	218720	235890	187670	229810	188980	210230	217320	256760	169490	129320				By MS/MS	By MS/MS	By MS/MS	True;True;True;True;True;True;True;True;True;True;True	11	11	11	30.3	30.3	30.3	48.799	0	25.256	1339000000	88	NaN	NaN
1181400	1508600	593660	682030	458930	972450	1186800	645310	1111500	706660	1893900	1539200	346180	1109000	1733700	1104000	1815600	4808000	1383500	3905100	765320	560880	260300	625420	749400	421300	638240	895550	553730	1702800				By MS/MS	By MS/MS	By MS/MS	True;True;True;True;True;True;True;True;True;True;True;True;True;True;True	15	15	15	32.9	32.9	32.9	46.65	0	39.81	1338400000	111	NaN	NaN
461650	692840	1020700	1208800	162770	75344	225030	210560	999740	686220	985750	3451000	777650	362440	1894900	935530	1462200	215760	289380	232580	137160	42324	362340	30407	89986	187900	49577	60532	94731	28377				By MS/MS	By MS/MS	By MS/MS	True;True;True;True;True;True;True;True;True;True;True;True;True;True;True;True;True;True;True;True;True;True;True	23	23	20	36.8	36.8	32.3	73.853	0	83.119	1333700000	139	NaN	NaN
966440	1352300	675110	873730	344790	871560	1064400	1031900	788640	983570	1385200	1316800	840590	1043000	1423500	850880	1717800	1769500	1210500	1553500	528030	427360	306340	384350	438430	536280	490330	613680	494020	843140				By MS/MS	By MS/MS	By MS/MS	True;True;True;True;True;True;True;True	8	8	8	48.9	48.9	48.9	16.714	0	40.713	1329700000	82	NaN	NaN
739050	1394600	634970	1111000	1793900	685600	482620	270420	724880	718510	664570	1341100	632110	1173300	478730	734960	469670	247990	243510	149700	245860	338260	272940	137330	153910	212560	161000	121340	318600	48283				By MS/MS	By MS/MS	By MS/MS	True;True;True;True;True;True;True;True;True;True;True	11	11	11	49.9	49.9	49.9	38.298	0	98.535	1326700000	72	NaN	NaN
326040	378100	233810	272300	155670	324500	370700	318990	274160	331350	651700	621740	296080	416560	562110	326470	751560	808080	470920	648840	222580	161780	102490	132170	158590	198360	185500	206320	169580	390000				By MS/MS	By MS/MS	By MS/MS	True;True;True;True;True;True;True	7	7	7	35.3	35.3	35.3	23.432	0	20.461	1323500000	73	NaN	NaN
797140	860640	731450	1220600	699630	909440	817490	945380	1144700	478910	1443600	846460	955730	1201000	1748600	996760	1910500	1258900	1328100	633540	625740	784840	482550	699820	293570	373390	375600	400610	473030	406080				By MS/MS	By MS/MS	By MS/MS	True;True;True;True;True;True;True;True;True;True;True;True;True;True;True;True;True;True;True	19	19	18	52.1	52.1	52.1	38.418	0	43.103	1321500000	129	NaN	NaN
1249300	1590400	871140	683100	436410	1400700	1339600	1161200	1145000	968660	1366200	1090800	914300	935100	1577500	914440	1721300	1385600	1439500	1954000	414990	396550	259000	342090	350200	384980	365530	470860	296740	574280				By MS/MS	By MS/MS	By MS/MS	True;True;True;True;True;True;True;True;True;True;True;True;True;True;True;True;True;True;True;True;True;True;True;True;True;True;True;True;True;True;True;True;True;True;True;True;True;True;True;True;True;True;True;True	44	44	44	32.3	32.3	32.3	141.44	0	73.529	1321400000	143	NaN	NaN
342780	462450	300630	287810	329210	363370	333470	267560	355410	244500	680830	748640	381470	635050	524680	446360	817220	554560	552760	547190	266620	326650	283790	291560	208070	189340	226650	198710	165000	184290				By MS/MS	By MS/MS	By MS/MS	True;True;True;True	4	4	2	46.1	46.1	32.6	10.35	0	24.868	1317500000	34	4	4
477560	669610	299200	359120	201960	530620	511950	429260	473230	301700	960660	838880	220490	566670	770510	507470	907760	1062600	555390	2000900	257590	208460	113030	172870	184070	201340	207550	537360	154980	267890				By MS/MS	By MS/MS	By MS/MS	True;True;True;True;True;True;True;True;True;True;True	11	11	9	30.8	30.8	25.6	35.816	0	26.079	1317300000	82	NaN	NaN
818440	1181900	642030	730410	336400	718630	998750	776120	794930	830150	1079900	1211100	499870	937970	987660	664400	1275200	1136200	1058200	1075900	320940	318050	258670	262630	336650	395020	360140	454940	359410	313380				By MS/MS	By MS/MS	By MS/MS	True;True;True;True;True;True;True;True;True;True;True;True;True;True;True;True;True;True;True;True	20	20	20	31.2	31.2	31.2	85.104	0	116.79	1316600000	97	NaN	NaN
497950	632330	300080	282520	799570	369170	652210	682760	608570	425790	542300	535180	114870	244540	296040	349040	441450	780960	353140	604740	167960	135550	64266	121780	67292	193190	142210	150950	87538	302950				By MS/MS	By MS/MS	By MS/MS	True;True;True;True;True;True	6	6	6	51.4	51.4	51.4	11.737	0	13.665	1315300000	50	NaN	NaN
845210	1177500	517660	493790	420120	1227100	907420	444560	1128100	592150	1239700	1177900	431190	953370	1801200	794510	1808700	1627100	952540	1536900	527720	894100	266710	483850	424900	458360	594620	422400	308380	546840				By MS/MS	By MS/MS	By MS/MS	True;True;True;True;True;True;True;True;True;True;True	11	11	11	38.7	38.7	38.7	28.993	0	66.106	1311400000	115	NaN	NaN
352240	245340	453900	351970	581690	428300	90026	249050	640810	189300	692640	1829300	1065800	1437100	1477200	777600	734230	441790	718590	89891	176280	243660	188660	108540	115840	56106	75487	41039	211570	31760				By MS/MS	By MS/MS	By MS/MS	True;True;True;True;True;True;True;True;True;True;True;True;True;True;True;True	16	16	16	40.4	40.4	40.4	46.01	0	121.41	1309600000	105	NaN	NaN
1258000	1632100	822490	909270	399460	1134600	1246500	1185900	958880	1119000	1796200	1679900	1157500	1396500	1713900	1093000	2207600	2154900	1377200	2049400	375260	333720	215920	293850	322990	406100	377760	425510	345540	586140				By MS/MS	By MS/MS	By MS/MS	True;True;True;True;True;True;True	7	7	7	49.3	49.3	49.3	15.798	0	13.494	1302600000	60	NaN	NaN
632830	831060	473460	472040	266620	495980	616990	628340	594510	593700	913430	1053000	458420	798810	766290	586290	1025800	980940	866780	898960	395960	361370	306550	302240	376250	426790	487390	443220	400490	458460				By MS/MS	By MS/MS	By MS/MS	True;True;True;True;True;True;True;True;True;True;True;True;True;True;True;True;True;True;True;True;True;True;True;True;True	25	25	22	37.6	37.6	33.5	73.027	0	149.75	1301100000	128	NaN	NaN
1074900	1164000	660090	847620	488760	858820	1029300	1203000	796110	939290	1372700	1292200	693420	1245500	1123400	758190	1492200	1472100	1178100	2107200	405730	333210	282720	256650	357800	400210	421320	501850	411720	702690				By MS/MS	By MS/MS	By MS/MS	True;True;True;True;True;True;True;True;True;True;True;True;True;True;True;True;True;True;True	19	19	12	55.8	55.8	29.7	43.786	0	50.494	1298800000	126	NaN	NaN
923410	1322500	848240	819270	641050	752080	1014400	775760	857770	753010	1155300	1170300	685920	1079000	1327200	965220	1283200	1241900	1025800	1499400	266730	239590	193760	248660	219600	208380	201290	294990	207780	382180				By MS/MS	By MS/MS	By MS/MS	True;True;True;True;True;True;True;True;True;True;True;True	12	12	1	40.9	40.9	4.4	32.996	0	37.59	1298100000	88	12	12
1026300	1238700	785930	896830	511140	974050	1018300	667960	713360	809210	1483500	1467400	948180	1406200	1228700	927540	1821100	1524100	1426600	1762800	575050	572630	451200	476240	533470	589790	576540	630280	510750	770460				By MS/MS	By MS/MS	By MS/MS	True;True;True;True;True;True;True;True;True;True;True;True;True;True;True;True;True;True;True;True;True;True;True;True;True;True;True;True;True;True;True;True;True;True;True;True	36	36	36	30	30	30	126.97	0	87.625	1283400000	166	NaN	NaN
756970	759990	690900	829940	331170	364820	569590	577720	668090	2110600	1262500	2181600	1351900	1423100	756050	847820	2269000	642400	1044200	565840	471640	267740	923220	344190	396490	309630	509490	777000	487300	81139				By MS/MS	By MS/MS	By MS/MS	True;True;True;True;True;True;True;True;True;True;True;True;True;True;True;True	16	16	16	35.4	35.4	35.4	51.026	0	50.698	1280100000	101	NaN	NaN
1017000	1365100	569510	3082900	862930	274170	456590	258060	613810	1893600	1523700	2798000	5354800	2086000	2456000	2258200	1041500	554930	1234800	430510	407820	272110	616500	247310	666390	322040	92927	393640	370300	158570				By MS/MS	By MS/MS	By MS/MS	True;True;True;True;True;True;True;True;True;True;True;True;True;True;True;True;True;True;True;True;True;True;True;True;True;True;True;True;True;True;True;True;True;True;True;True;True;True;True;True;True;True;True;True;True;True;True;True;True;True;True;True;True;True;True;True;True;True;True;True;True;True;True;True;True;True;True;True;True;True;True;True;True;True;True;True;True;True;True;True…	84	84	81	19.6	19.6	18.8	515.6	0	271.61	1278000000	284	NaN	NaN
553480	606060	601850	594820	562970	412110	450230	676680	571130	599400	250080	417680	317640	315910	264770	278030	316030	244510	262200	126920	207140	208390	232420	186330	155240	141370	113990	150840	204680	169450				By MS/MS	By MS/MS	By MS/MS	True;True;True;True;True	5	5	5	13.2	13.2	13.2	26.21	0	24.732	1277300000	55	5	5
795470	1119500	657710	617870	279630	916940	970710	742820	739070	601390	1393800	1267500	927020	830560	1330100	899920	1728500	1416600	1298200	1874400	312280	364580	209910	287350	259530	266540	313980	382650	229420	368410				By MS/MS	By MS/MS	By MS/MS	True;True;True;True;True;True;True;True;True;True;True;True;True;True;True;True;True;True;True;True;True;True;True;True;True;True;True;True;True	29	29	29	23	23	23	136.22	0	68.047	1264500000	151	NaN	NaN
836230	1063800	932870	824020	471310	473810	717740	791820	849690	1637700	970880	1640100	1336800	847850	614680	767930	1489200	861280	922130	607240	501740	315030	691450	293350	450150	331640	480970	680460	576750	169150				By MS/MS	By MS/MS	By MS/MS	True;True;True;True;True;True;True;True;True;True;True;True;True;True;True;True;True;True;True;True;True;True;True;True;True;True	26	26	26	43.8	43.8	43.8	72.2	0	74.363	1261600000	110	NaN	NaN
816250	1197000	580960	636250	369360	672700	1039500	570100	641700	685410	1585100	1406500	911130	1141700	1356000	1157700	1654800	2114100	1274600	2587400	587180	595810	503080	488350	435190	590050	558260	530770	567440	744490				By MS/MS	By MS/MS	By MS/MS	True;True;True;True;True;True;True;True;True;True;True;True;True;True;True;True;True;True;True;True;True;True;True;True;True;True;True;True;True;True;True	31	31	31	41.4	41.4	41.4	82.091	0	82.203	1258100000	156	NaN	NaN
381200	404620	554170	314550	480080	334240	318280	495230	458010	539720	913860	1476300	1169600	818480	836880	837460	1033200	830260	815690	730000	135710	110930	100500	96659	80860	106860	103020	115140	110120	131710				By MS/MS	By MS/MS	By MS/MS	False;False;False;False;False;False;False;False;False;False;False;False;False;False;False;False;False;True;True;True;True;True	22	5	4	64.3	20.2	16.7	47.766	0	92.526	1256400000	93	NaN	NaN
635260	946400	816410	438050	1474100	446830	476310	394670	704170	482180	654090	1139300	1105400	517150	476610	720850	659030	342430	649780	232220	130400	172810	194920	208760	102030	128810	80629	75683	72778	42514				By MS/MS	By MS/MS	By MS/MS	True;True;True;True;True;True;True;True;True;True;True;True;True;True;True;True;True;True;True;True;True;True;True;True;True;True;True;True;True;True;True;True;True;True;True;True;True;True	38	38	18	18.7	18.7	9.5	247.74	0	59.737	1253900000	96	NaN	NaN
478760	604080	607960	378770	595010	357420	378470	587660	523010	517380	833530	1417200	1243300	888100	790040	995110	1184900	718010	1012400	674650	314330	385250	378450	323110	313290	292600	245430	347150	308410	192800				By MS/MS	By MS/MS	By MS/MS	False;False;False;True;True;True;True;True;True;True;True;True;True;True;True;True;True	17	14	14	68.3	58.1	58.1	28.218	0	323.31	1252700000	92	NaN	NaN
650720	808580	606930	576350	551550	538210	648000	648940	635990	775670	647440	773920	790410	643310	537510	622150	930130	550520	619310	579970	482050	534150	611670	490700	465710	466740	429750	585070	463750	298240				By MS/MS	By MS/MS	By MS/MS	True;True;True;True;True;True;True;True;True;True;True;True;True;True	14	14	14	42.3	42.3	42.3	34.333	0	33.104	1249600000	91	NaN	NaN
696500	673260	524140	423770	478180	603870	515380	409110	595560	492240	1299100	1216800	994460	1363200	1261500	1150300	1857200	1368400	1389200	1257000	508740	616520	447590	521940	493500	453250	488720	537940	462570	593050				By MS/MS	By MS/MS	By MS/MS	True;True;True;True;True;True;True;True;True;True;True;True;True;True;True;True;True;True;True;True;True;True;True;True;True;True;True;True;True;True;True;True;True;True;True;True;True;True;True	39	39	12	48.2	48.2	13.5	94.33	0	117.31	1244400000	145	39	39
406410	814850	212940	601760	761590	222690	218890	346410	348910	405010	1127400	1757300	2337600	1434400	1026400	1164000	841310	474020	1449300	274250	332430	463830	585690	312530	270250	220110	249380	147860	262930	92830				By MS/MS	By MS/MS	By MS/MS	True;True;True;True;True;True;True;True;True;True;True	11	11	11	28.9	28.9	28.9	54.253	0	48.547	1242500000	96	NaN	NaN
1016000	1195300	679230	627100	495770	762540	770320	1118100	839100	1303600	1435800	1404800	618790	1294500	1107100	803730	1631500	988090	1296800	1707000	450770	357120	422590	349450	469240	531150	453500	773570	499700	496790				By MS/MS	By MS/MS	By MS/MS	True;True;True;True;True;True;True;True;True;True;True;True;True;True;True;True;True;True;True;True;True;True;True;True;True;True;True;True;True;True;True;True;True;True	34	34	34	36.8	36.8	36.8	113.08	0	140.5	1242300000	123	NaN	NaN
603250	720130	410170	399050	245140	700270	648700	504930	506820	464710	1334800	1198900	811570	863320	1324100	986100	1665100	1672700	1263300	1952500	406910	520620	281080	417820	399520	381060	411980	567690	289100	526260				By MS/MS	By MS/MS	By MS/MS	True;True;True;True;True;True;True;True;True;True;True;True;True;True;True;True;True;True;True;True;True;True;True;True	24	24	24	26.2	26.2	26.2	107.89	0	119.28	1238300000	136	NaN	NaN
720450	968000	408310	477730	302450	777290	805020	703040	644780	619590	1134600	1014900	699530	721350	869540	537830	1163600	1234500	751150	1496300	139650	122880	102330	102710	127170	146940	121620	193770	132490	233100				By MS/MS	By MS/MS	By MS/MS	True;True;True;True;True;True	6	6	6	37	37	37	13.373	0	11.292	1235200000	38	NaN	NaN
1042300	1096800	1114700	592750	1249900	979550	940290	1063800	1138300	708620	1733500	2014200	1753900	2119500	1782700	1876600	2347100	1702700	2222300	1066600	621850	849560	708400	751930	588360	578090	413780	626920	602810	562290				By MS/MS	By MS/MS	By MS/MS	False;False;False;False;False;False;False;False;True;True;True;True;True;True;True;True;True;True;True;True;True	21	13	13	61.1	39.8	39.8	50.582	0	111.8	1230000000	87	NaN	NaN
732030	461570	224350	631400	122970	510960	903220	474960	519360	267610	1237000	914160	342200	392170	473990	567530	1121800	1101800	702700	2574000	437140	340720	131310	295440	374490	667380	726340	331770	619270	1320300				By MS/MS	By MS/MS	By MS/MS	True;True;True;True;True;True;True;True;True;True;True;True;True;True;True;True;True;True;True;True;True;True	22	22	22	55.1	55.1	55.1	55.023	0	86.532	1228700000	125	NaN	NaN
493510	443400	1270100	407240	571410	182760	428880	132750	230000	160140	479420	445400	701510	1470600	1588800	246590	472220	276690	156910	324470	106890	87396	52008	90035	32773	63616	64310	77472	115990	47130				By MS/MS	By MS/MS	By MS/MS	False;False;False;False;False;False;False;True;True;True;True;True;True	13	6	6	92.5	53.1	53.1	16.055	0	65.926	1227900000	58	NaN	NaN
497740	797230	541490	649750	293840	498350	622870	352910	707860	500130	786520	1084400	263710	871560	641550	484950	1095700	1036800	806870	281050	223430	197330	179640	200620	233270	140210	247750	234630	176750	202710				By MS/MS	By MS/MS	By MS/MS	True;True;True;True;True;True;True;True;True;True;True;True	12	12	12	23.9	23.9	23.9	54.502	0	42.062	1218400000	91	NaN	NaN
679300	719870	437020	448180	3336300	408150	384870	655330	1131400	1073800	855980	634110	2630100	1708800	459650	2098100	700180	402760	330650	235830	378360	767040	562650	362520	164200	164970	125550	160320	46816	106090				By MS/MS	By MS/MS	By MS/MS	False;True;True;True;True;True;True;True;True;True;True;True;True;True;True;True;True;True;True;True;True;True;True	23	22	4	35.2	33.7	7.4	80.965	0	89.601	1207200000	160	NaN	NaN
509460	634690	335520	438970	314170	366560	488130	438060	382630	404980	829790	737770	574050	527510	718890	501260	915800	872800	590510	1406600	221820	164640	129330	176370	105200	162620	172650	286150	149070	300920				By MS/MS	By MS/MS	By MS/MS	True;True;True;True;True	5	5	5	55.6	55.6	55.6	9.3697	0	10.608	1202800000	62	5	5
493560	210430	78716	46366	59488	42396	137420	270080	71618	63889	897010	272820	179970	257050	159170	487310	334460	3977800	693320	203280	276050	123450	74477	83215	387510	73806	149040	211090	148300	1439000				By MS/MS	By MS/MS	By MS/MS	True;True;True;True;True;True;True;True;True;True	10	10	10	71.9	71.9	71.9	15.164	0	122.33	1201700000	60	NaN	NaN
681900	376260	150570	164590	64042	395280	298640	1250000	543400	315280	1096400	486560	247920	621830	1179200	449550	1511800	1816100	1650500	4229400	502590	327070	136930	291770	260200	1055100	321600	515250	252940	606450				By MS/MS	By MS/MS	By MS/MS	True;True;True;True;True;True;True;True;True;True	10	10	10	24.6	24.6	24.6	54.341	0	105.51	1196100000	91	NaN	NaN
542470	496670	279120	229070	138880	493970	503450	424860	401440	486780	773060	520960	273990	591480	581660	414950	822300	773240	880960	1153900	325070	314700	176600	251980	340360	452490	471620	398570	335480	424480				By MS/MS	By MS/MS	By MS/MS	True;True;True;True;True;True;True;True;True;True	10	10	8	37.8	37.8	32.5	28.585	0	33.429	1195600000	51	NaN	NaN
561940	678760	264300	486560	378570	334620	423220	364720	504640	439560	1391300	1108000	716400	1082800	1241200	991470	1141000	2811400	1052900	1433000	407090	340800	261480	320050	361800	331850	347300	429540	302980	895530				By MS/MS	By MS/MS	By MS/MS	True;True;True;True;True;True;True;True;True;True;True;True;True;True	14	14	14	42.1	42.1	42.1	35.236	0	32.354	1189800000	54	NaN	NaN
726430	619190	328840	379590	687070	358620	578220	784690	588470	483430	960670	497640	1387100	1461300	1324300	1064500	1303600	1099600	1076100	459630	375820	610010	544800	247160	489620	425330	361600	394480	467610	201940				By MS/MS	By MS/MS	By MS/MS	True;True;True;True;True;True;True;True;True;True;True;True;True	13	13	13	41.5	41.5	41.5	27.566	0	24.717	1189300000	65	NaN	NaN
766180	912710	610640	614150	610120	675770	813250	597640	746630	740270	1523100	1761800	1166300	1301800	1276200	1123600	1823100	1354900	1538700	1984900	358440	339680	270180	295950	329690	403180	386850	382680	298540	392680				By MS/MS	By MS/MS	By MS/MS	True;True;True;True;True;True;True;True;True;True;True;True;True;True;True	15	15	15	61.9	61.9	61.9	28.068	0	89.665	1183100000	90	NaN	NaN
663840	1051200	929530	799020	714970	606870	597840	306750	851530	721100	989030	1158000	964120	1109000	1505300	957540	1429800	610120	1029400	1107600	322060	401950	294130	465630	252000	215830	249990	241450	214970	116650				By MS/MS	By MS/MS	By MS/MS	True;True;True;True;True;True;True;True;True;True;True;True;True;True;True;True;True;True;True;True;True;True;True;True;True;True	26	26	26	26.2	26.2	26.2	113.89	0	57.582	1180400000	137	NaN	NaN
548930	665010	532960	504870	686310	385060	322200	1404400	752570	975910	970630	1251600	1158300	1516500	1015800	1452200	799910	492110	1529500	421710	397630	349970	577550	179440	282320	156210	302250	239900	426430	106930				By MS/MS	By MS/MS	By MS/MS	True;True;True;True;True;True;True;True;True;True;True;True;True;True;True;True;True;True;True;True;True	21	21	7	20.5	20.5	5.6	130.93	0	147.23	1180200000	110	NaN	NaN
587400	897490	477020	584900	438250	554240	570070	312460	521170	458100	1222800	1116200	804110	1478200	1113800	976700	1570600	1181500	1130700	549900	445900	594590	397240	393950	482150	283440	411580	564870	334480	412220				By MS/MS	By MS/MS	By MS/MS	True;True;True	3	3	3	9.6	9.6	9.6	31.742	0	6.592	1179800000	52	NaN	NaN
534170	832240	488300	459130	386310	611340	553380	388680	541540	400000	911640	917540	653070	736910	947900	655100	1121600	801140	894250	731060	289470	363700	229740	302770	256210	253880	258160	269260	172750	300520				By MS/MS	By MS/MS	By MS/MS	True;True;True;True;True;True;True;True;True	9	9	9	42.8	42.8	42.8	24.593	0	113.38	1178900000	104	NaN	NaN
557930	708880	485750	324210	348830	746600	584740	452500	606500	379250	625110	578450	395130	574010	776610	602550	1126200	587670	790650	758300	324190	339820	218080	298940	293940	355340	299620	304960	190990	226300				By MS/MS	By MS/MS	By MS/MS	True;True;True;True;True;True;True;True;True;True;True;True	12	12	12	33.8	33.8	33.8	38.89	0	137.59	1177200000	59	NaN	NaN
836230	888800	787300	929390	717940	671670	880500	1326900	849100	1041100	1079200	1787000	1158100	1404800	1134000	1036900	1268800	907680	1224900	818930	355010	305390	336340	243120	273260	279380	274110	249460	402050	166300				By MS/MS	By MS/MS	By MS/MS	True;True;True;True;True;True;True;True;True;True;True;True;True;True;True;True;True;True;True;True;True;True;True;True;True;True;True;True;True;True;True;True;True;True;True;True;True;True;True;True;True;True;True;True;True;True;True;True;True;True;True;True;True;True;True;True;True;True;True;True;True;True;True;True;True;True	66	66	66	15.6	15.6	15.6	504.6	0	116.98	1176000000	211	NaN	NaN
458680	528090	400870	217200	331960	481250	467260	301520	500100	265340	1051800	1050600	843470	916700	929530	885180	1431900	1239500	1012000	1300300	227700	234480	176240	224320	181660	234140	162110	216440	179100	235740				By MS/MS	By MS/MS	By MS/MS	True;True;True;True;True;True;True;True;True;True;True;True;True;True;True;True;True;True;True;True	20	20	20	28.5	28.5	28.5	93.307	0	58.812	1175000000	94	NaN	NaN
497640	489160	259140	231100	153330	351010	567810	263700	285340	595560	1057300	704190	474120	661610	519370	901200	1038800	1979300	1500900	2144300	134770	82941	71071	85502	137610	164010	93117	157420	70391	140310				By MS/MS	By MS/MS	By MS/MS	True;True;True;True;True;True;True;True;True	9	9	9	49	49	49	22.222	0	35.942	1171100000	66	NaN	NaN
503690	661620	469770	502740	352130	407800	513920	503230	443440	514750	1075200	1404800	1362100	977460	1054200	943900	1369400	944640	1010100	1219100	231280	228130	192320	182250	183060	173050	178660	220690	209940	165550				By MS/MS	By MS/MS	By MS/MS	True;True;True;True;True;True;True;True;True;True;True;True;True;True;True;True;True;True;True;True;True;True;True;True;True;True;True;True;True;True;True;True;True;True;True	35	35	22	36	36	24.6	105.36	0	91.884	1170200000	147	NaN	NaN
377330	576880	660080	459150	453770	224910	298200	277470	475840	406320	594020	1057600	1042700	659090	655080	804420	801060	442950	695540	284450	201720	177380	319630	216920	172790	157340	128770	166030	159960	63936				By MS/MS	By MS/MS	By MS/MS	True;True;True;True;True;True;True;True;True;True	10	10	10	39.6	39.6	39.6	31.73	0	74.154	1170200000	70	NaN	NaN
689240	974610	686170	921180	642200	659460	809800	808220	920640	779690	1100600	1668600	864360	1377100	929770	897670	1247900	1116800	1118300	598250	490160	425220	485400	400050	333860	363360	347830	377730	426390	446860				By MS/MS	By MS/MS	By MS/MS	True;True;True;True;True;True;True;True;True;True;True	11	11	11	84.5	84.5	84.5	17.605	0	55.407	1162900000	98	NaN	NaN
416700	381510	275320	215540	71942	470880	318610	240750	311800	165870	1481700	919700	501070	559900	1412500	925040	1655100	1515700	1500800	7891500	362680	380690	167940	315240	246950	410670	228190	336440	137050	365330				By MS/MS	By MS/MS	By MS/MS	True;True;True;True;True;True;True;True;True;True;True;True;True;True;True;True;True;True;True;True;True;True;True;True	24	24	24	36.9	36.9	36.9	76.758	0	72.524	1156800000	104	NaN	NaN
958580	912740	693160	392990	438540	987070	882000	739150	782910	529610	1657000	1250700	1124000	883100	1281900	1203100	2082700	2240300	1288700	2383000	608860	614060	398420	567180	549950	652480	573640	552630	513030	1359900				By MS/MS	By MS/MS	By MS/MS	True;True;True;True;True;True;True;True;True;True;True;True;True;True;True;True;True;True;True;True;True;True;True;True;True;True;True;True;True	29	29	29	33.7	33.7	33.7	106.81	0	190	1147000000	130	NaN	NaN
580270	727400	617200	602530	461610	518160	554380	629520	654360	859470	1016700	1305500	972560	854890	733900	841240	1432700	812980	884150	967860	277140	259890	294930	267740	211960	214990	227060	273750	229940	159080				By MS/MS	By MS/MS	By MS/MS	True;True;True;True;True;True;True	7	7	6	58.3	58.3	58.3	16.32	0	27.273	1146800000	65	NaN	NaN
1110000	1198300	700410	760940	456580	974630	1146900	1002200	900970	883240	1694400	1460800	1240100	1158900	1303700	1121300	1923700	2330900	1463900	2179300	462420	417790	302340	365820	442750	469570	478660	481370	401580	833970				By MS/MS	By MS/MS	By MS/MS	True;True;True;True;True;True;True;True;True;True;True;True;True;True;True;True;True;True;True;True;True;True;True;True;True;True;True;True;True;True;True;True;True;True;True;True;True;True;True;True;True;True;True	43	43	43	32	32	32	170.59	0	114.95	1146600000	175	NaN	NaN
791970	883870	946140	739340	653860	688140	724220	1330900	799220	921910	1488100	2094500	1705900	1598100	1396500	1420600	2130700	1273500	1433400	1217600	461430	426030	441160	367380	376020	396880	382840	365450	493540	264080				By MS/MS	By MS/MS	By MS/MS	True;True;True;True;True;True;True;True;True;True;True;True;True	13	13	6	34.8	34.8	17.6	49.005	0	165.59	1146000000	76	NaN	NaN
840150	853480	584620	493830	368620	603100	804450	679990	798570	475050	1385600	1668100	795020	1303300	1188200	1063100	1621200	1686600	1268500	1473800	530440	581750	434520	521630	560720	495850	457160	829150	453340	648810				By MS/MS	By MS/MS	By MS/MS	True;True;True;True;True;True;True;True;True;True;True;True;True;True;True;True;True;True;True;True;True;True;True;True;True;True;True;True;True	29	29	29	45.1	45.1	45.1	72.595	0	85.845	1142000000	120	NaN	NaN
535770	751390	292280	408390	254030	518540	597790	589980	473320	530000	571780	497580	327120	369360	441510	231230	504730	603760	367150	723220	110820	126360	97401	99242	99972	148500	108500	160780	125000	171820				By MS/MS	By MS/MS	By MS/MS	True;True;True;True;True	5	5	5	32.5	32.5	32.5	14.551	0	23.491	1138300000	38	NaN	NaN
695980	1072000	831090	758590	865740	629940	681940	565960	711930	700660	1187000	1479200	1494000	1259300	1570000	1346500	1395500	856290	1294600	1482300	271650	334840	260590	380760	212020	270800	201600	250310	206930	346120				By MS/MS	By MS/MS	By MS/MS	True;True;True;True;True;True;True;True;True;True;True;True;True;True;True;True;True;True;True;True;True;True;True;True;True;True;True;True;True;True	30	30	1	35.3	35.3	1.3	115.93	0	64.617	1137900000	127	NaN	NaN
1181100	2183100	633630	772590	355580	844220	1258700	847580	725730	435740	1431300	690630	245800	725670	956600	817980	1356600	5334100	806960	2515600	471740	426730	188980	328580	544800	389350	259930	656880	256790	723510				By MS/MS	By MS/MS	By MS/MS	True;True;True;True;True;True;True;True;True;True;True;True;True;True	14	14	14	44.7	44.7	44.7	47.485	0	77.667	1128000000	90	NaN	NaN
374360	476420	356480	362340	311220	354930	291280	312060	373890	335730	1079600	1214900	583660	1058500	979910	992760	1437900	1071300	1246500	791050	237130	261850	233380	249650	188430	186520	158560	198990	158670	439820				By MS/MS	By MS/MS	By MS/MS	True;True;True;True;True;True;True;True;True;True;True;True;True;True;True;True;True;True;True	19	19	18	36.7	36.7	35	60.13	0	52.369	1127600000	91	NaN	NaN
403370	580460	276140	300840	127490	394920	449250	325400	402430	304610	1037400	1097400	607740	693470	1490900	680840	1339000	1284100	1016900	1313200	420570	421720	273820	343350	420410	365150	366580	439940	253470	513230				By MS/MS	By MS/MS	By MS/MS	True;True;True;True;True;True;True;True;True;True;True;True;True	13	13	13	35	35	35	46.971	0	33.739	1127000000	76	13	13
444140	723110	722330	388060	591160	473530	396290	328110	666980	385820	561660	903010	453540	742960	1042600	585690	803730	417970	562850	248090	357990	405250	580510	543840	427080	291720	334770	280980	230790	108940				By MS/MS	By MS/MS	By MS/MS	True;True;True;True;True;True;True;True	8	8	7	41.5	41.5	36.9	21.671	0	126.51	1126800000	69	NaN	NaN
275230	396960	189560	190220	124110	241840	316750	301360	256580	268830	704650	711730	467450	619380	700850	479770	888960	829470	585590	808190	125960	113190	87282	104440	99086	147030	141400	163310	114940	174100				By MS/MS	By MS/MS	By MS/MS	True;True;True;True;True;True;True	7	7	7	40.2	40.2	40.2	18.756	0	22.549	1119500000	61	NaN	NaN
603080	614010	504950	380190	247290	257730	393190	522260	391080	1257200	868020	1019700	1324200	785460	423590	600570	1251400	1098800	731620	1194300	297200	170380	400970	169440	264240	199760	296710	442040	378450	99087				By MS/MS	By MS/MS	By MS/MS	True;True;True;True;True;True;True;True;True;True;True	11	11	11	66.9	66.9	66.9	15.945	0	63.429	1111900000	79	NaN	NaN
410350	591590	221980	354780	145330	423470	443990	353760	374800	383020	695100	693420	496160	606330	733030	472860	847400	1015900	608590	865620	462220	410940	297240	332010	395510	487700	455090	532600	442660	841680				By MS/MS	By MS/MS	By MS/MS	True;True;True;True;True;True;True	7	7	7	44.4	44.4	44.4	15.616	0	15.715	1108600000	63	NaN	NaN
471540	723350	436970	519600	573040	383210	448370	405090	520010	512460	989910	1198000	869770	1095700	1117400	929910	1017200	851650	985080	849850	235810	215420	184390	206810	206290	202450	181520	204530	149420	314660				By MS/MS	By MS/MS	By MS/MS	True;True;True;True;True;True;True;True;True;True;True;True;True;True;True;True;True;True;True	19	19	19	50.5	50.5	50.5	43.295	0	69.492	1108000000	99	NaN	NaN
594940	694690	756180	675870	2084600	430520	352160	598850	709370	675720	976050	1229700	1364500	1721100	937440	1786500	1194600	746960	763170	229520	98996	173680	155340	117930	50258	36983	46073	42854	48384	18993				By MS/MS	By MS/MS	By MS/MS	True;True;True;True;True;True;True;True;True;True;True;True;True	13	13	13	34.4	34.4	34.4	47.173	0	105.48	1105900000	89	13	13
726130	1108200	578830	541920	220340	819570	885490	592320	765710	742950	910750	854040	443000	516880	1210300	504910	1111700	992750	624070	1084300	472480	470050	306500	432490	453630	459040	534430	652780	284470	430650				By MS/MS	By MS/MS	By MS/MS	True;True;True;True;True;True;True;True	8	8	8	26.4	26.4	26.4	40.228	0	25.99	1105500000	59	NaN	NaN
513070	311890	202310	105680	141280	497530	304660	240180	294530	91130	1290500	853890	429360	582620	662660	1124100	1367900	6594200	789350	1121700	316100	288140	86316	306360	227930	190060	262640	541880	208300	663590				By MS/MS	By MS/MS	By MS/MS	True;True;True;True;True;True;True;True;True;True;True;True;True	13	13	13	38.3	38.3	38.3	41.268	0	68.45	1101400000	67	NaN	NaN
736160	1695100	158290	748050	35218	106800	125560	114950	2105000	200990	1465300	10121000	37753	42118	710740	1889700	458720	910820	1244700	194510	2417900	3215500	1867900	271200	2332600	1667800	899110	359700	5047300	294720				By MS/MS	By MS/MS	By MS/MS	True;True;True;True	4	4	4	25.2	25.2	25.2	13.714	0	16.921	1099800000	50	NaN	NaN
775920	1087700	523480	738940	547830	629120	757140	427630	774900	617400	1293600	1121400	688820	1110000	1288500	999940	1248100	1589100	1275600	1133200	457920	413980	248580	454590	483720	448000	352630	497910	355500	924100				By MS/MS	By MS/MS	By MS/MS	True;True;True;True;True;True;True;True;True;True;True;True;True;True;True;True;True;True	18	18	18	51.4	51.4	51.4	46.51	0	93.209	1099700000	142	NaN	NaN
634640	670480	739020	398080	1085000	445390	509800	591060	749140	506360	1468700	2018600	1741600	1688400	1397500	1913600	2181000	1673300	945630	569240	276680	430480	374340	291680	197380	229200	193070	157490	159670	57840				By MS/MS	By MS/MS	By MS/MS	True;True;True;True;True;True;True;True;True;True;True	11	11	11	91.2	91.2	91.2	12.774	0	75.283	1098400000	59	11	11
629720	785620	584870	514900	598070	538480	630050	616730	606530	564810	1397500	1508500	1419500	1122900	1167700	1354000	1623600	1320600	1455500	1535500	387880	405470	379870	382350	364480	417260	312740	453110	262200	473510				By MS/MS	By MS/MS	By MS/MS	True;True;True;True;True;True;True;True;True;True;True;True;True;True;True;True;True;True;True;True;True;True;True;True;True;True;True;True;True;True;True;True;True;True;True;True;True;True;True	39	39	27	47.1	47.1	34.2	109.68	0	155.06	1096300000	151	NaN	NaN
681730	1134800	703920	944880	1701700	410890	288870	351130	793880	521360	781440	1405100	1013000	818490	787280	535210	485800	450770	1044300	183630	261230	419110	207200	296670	314030	264400	182750	115330	185180	86152				By MS/MS	By MS/MS	By MS/MS	True;True;True;True;True;True;True;True;True;True;True	11	11	11	21.3	21.3	21.3	59.578	0	25.338	1091600000	70	11	11
993350	1294400	751570	774480	519900	946770	1129200	888250	1008000	848460	952670	963500	719270	815030	845760	774020	1233200	1353900	807670	984890	385910	419330	277690	361240	364170	388350	418270	381430	332210	512800				By MS/MS	By MS/MS	By MS/MS	True;True;True;True;True;True;True;True;True;True;True;True;True;True;True;True;True;True;True;True;True;True;True	23	23	23	46.7	46.7	46.7	57.136	0	54.838	1089800000	125	NaN	NaN
1022000	1148500	685460	584220	799300	667010	819200	706580	804340	709300	1470500	1122100	1016500	1174400	1758100	1193900	1349000	1878700	1516200	2536000	562970	482680	359740	474560	520820	494770	468140	725630	365430	1117700				By MS/MS	By MS/MS	By MS/MS	True;True;True;True;True;True;True;True;True;True;True;True;True;True;True;True;True;True	18	18	18	41.5	41.5	41.5	50.212	0	58.847	1088900000	118	NaN	NaN
566340	1001700	441800	714770	183180	644740	533480	140050	594190	502750	1277800	1681400	579090	1803500	1067900	912070	1507800	2035400	1785700	733140	409160	461320	362440	291600	470330	242650	278260	388900	324260	421060				By MS/MS	By MS/MS	By MS/MS	True;True;True;True;True;True;True;True;True;True;True;True;True;True;True;True;True;True;True;True;True;True;True;True;True;True;True;True;True;True;True;True;True;True;True;True;True;True;True;True;True;True;True;True;True;True;True;True;True;True;True;True;True;True;True;True;True;True	58	58	57	34.5	34.5	34.1	204.74	0	141.17	1088400000	189	NaN	NaN
671170	794610	427790	482250	297860	542820	673570	493210	503220	383490	1560400	1329100	786270	1160800	1249700	1089600	1444800	2024400	1381000	3484000	489840	433160	258220	419130	363040	490470	388130	574310	419430	693440				By MS/MS	By MS/MS	By MS/MS	True;True;True;True;True;True;True;True;True;True;True;True;True;True	14	14	14	57.6	57.6	57.6	27.843	0	29.727	1087500000	88	NaN	NaN
662340	668320	487320	387170	1243300	453770	564060	382520	634330	382050	1202100	1180900	1890300	1199400	1004200	1514000	1811500	684090	1180400	1315500	390430	476480	493200	406040	397290	368860	328780	381910	292130	218880				By MS/MS	By MS/MS	By MS/MS	True;True;True;True;True;True;True;True;True;True;True;True;True;True;True;True;True;True;True;True;True;True;True;True;True;True;True;True;True;True;True;True	32	32	31	43.2	43.2	42.4	98.398	0	97.862	1087200000	139	NaN	NaN
862510	1079000	625980	766320	383950	685930	902860	845080	811670	967100	1531800	1482700	1490900	1059200	1378700	968170	1527100	1429800	1400100	1874200	523670	462820	348230	324860	404690	437320	481690	516010	463800	636920				By MS/MS	By MS/MS	By MS/MS	False;True;True;True;True;True;True;True	8	7	7	48	44.9	44.9	24.763	0	41.15	1085400000	63	NaN	NaN
723270	1280300	479080	684020	344880	743170	735120	588770	856330	1286900	772800	1134300	328970	1109600	699310	328230	859130	382800	741290	480960	367050	353580	403760	223080	353060	284900	303390	601270	371170	371100				By MS/MS	By MS/MS	By MS/MS	True;True;True;True;True;True;True;True;True;True;True;True;True;True	14	14	13	53.5	53.5	45.1	22.487	0	45.212	1084400000	98	14	14
704030	838830	706630	423300	388080	1340600	687330	435040	941010	182250	1101800	1146200	496450	1129900	942710	809530	2132900	1212200	759820	1229600	357960	660960	183550	596050	265620	190580	327420	127410	132370	336690				By MS/MS	By MS/MS	By MS/MS	True;True;True;True;True;True;True;True;True;True;True;True;True;True;True;True;True;True;True	19	19	19	41.3	41.3	41.3	62.615	0	108.17	1077200000	100	NaN	NaN
304500	354000	335080	296550	526470	262710	246160	268520	256490	240570	607340	994840	571640	678280	432630	497200	823220	374900	420690	297800	762790	827950	858740	601930	543740	441360	372140	398460	641830	207950				By MS/MS	By MS/MS	By MS/MS	True;True;True;True	4	4	4	29.6	29.6	29.6	11.985	0	25.364	1075100000	62	NaN	NaN
838710	884100	492290	475170	695510	473110	659100	613320	539100	567810	1458700	1134700	670830	953840	1262200	776010	1141000	1356500	744730	2338700	421850	282760	198820	306480	332380	464510	334040	572020	286610	997160				By MS/MS	By MS/MS	By MS/MS	True;True;True;True;True;True;True	7	7	7	58.4	58.4	58.4	11.333	0	36.809	1074800000	68	NaN	NaN
610190	799760	458890	567320	285220	507250	603570	584770	581250	771090	893700	917970	809720	666390	1008500	584570	1055300	901740	1121100	1188300	289580	269130	220190	239590	239170	260850	258920	298880	233630	277070				By MS/MS	By MS/MS	By MS/MS	True;True;True;True;True;True;True;True	8	8	1	13.9	13.9	1.3	69.282	0	74.703	1072000000	58	NaN	NaN
632110	679310	450940	429160	274060	630260	714950	547320	487630	411370	1149600	964770	913970	839510	848750	790810	1354800	1571600	978960	1542600	398220	415100	258490	354640	378200	363640	399710	430110	337720	661380				By MS/MS	By MS/MS	By MS/MS	True;True;True;True;True;True;True;True;True;True;True;True;True;True;True;True;True;True;True;True;True;True;True;True	24	24	24	33.6	33.6	33.6	75.378	0	42.451	1070500000	97	NaN	NaN
441690	814760	302380	415230	317710	609950	556040	540330	555340	334520	499460	644770	144540	315150	474030	361370	683090	603090	242940	393490	307840	287740	171480	429300	157340	227080	265580	342930	169000	273520				By MS/MS	By MS/MS	By MS/MS	True;True;True;True;True;True;True;True;True;True;True;True	12	12	12	27.8	27.8	27.8	51.7	0	42.125	1067100000	68	NaN	NaN
293820	388720	237550	166700	72089	319170	281660	270380	268790	158820	783920	691000	553360	625620	861540	678980	805470	1202900	823180	2472200	433350	415900	273480	320900	389180	651610	336160	525150	381480	599060				By MS/MS	By MS/MS	By MS/MS	True;True;True;True;True;True;True;True	8	8	8	17.8	17.8	17.8	49.204	0	44.114	1066200000	69	NaN	NaN
274940	353610	219620	223240	170530	220600	277150	193090	226330	246240	351900	341790	238760	283520	295310	231580	387980	379080	270000	450330	69901	79520	37399	69773	61229	64620	71803	75347	43158	101400				By MS/MS	By MS/MS	By MS/MS	True;True;True;True;True;True	6	6	3	24.1	24.1	11.6	33.331	0	11.722	1065800000	31	6	6
449250	563200	405400	387330	254360	379270	478090	433280	425600	432810	516700	595850	440230	451310	472360	389220	592360	606440	525570	566080	165180	166960	132520	171310	155620	177240	168380	190250	148410	255540				By MS/MS	By MS/MS	By MS/MS	True;True;True;True;True;True;True;True;True;True;True;True;True;True;True;True;True;True	18	18	18	25.4	25.4	25.4	92.48	0	60.38	1062500000	74	NaN	NaN
565500	906120	364890	512150	325390	489480	715940	529030	440580	541360	454400	415550	245130	288090	339810	258900	451070	512580	267580	755050	205140	167430	123670	130370	151160	126980	112190	217590	110250	309430				By MS/MS	By MS/MS	By MS/MS	True;True;True;True;True	5	5	5	49.3	49.3	49.3	8.7813	0	7.6191	1060900000	44	5	5
920230	1449500	642190	729930	2129800	730990	553180	748250	929810	987650	1017000	1500500	2192100	1694500	863990	1002000	677400	418030	1074800	310870	410710	501280	628500	333600	252070	373920	398760	223330	532280	118600				By MS/MS	By MS/MS	By MS/MS	True;True;True;True;True;True;True;True;True;True;True	11	11	11	29.2	29.2	29.2	46.312	0	56.763	1060900000	77	NaN	NaN
789340	963740	490960	837850	392370	614910	810220	704860	937370	1355000	805970	919870	627930	765470	757920	616300	1008000	721060	841750	997560	168080	136920	141690	114120	150660	163940	130610	192070	135050	130130				By MS/MS	By MS/MS	By MS/MS	True;True;True;True;True;True;True;True;True;True;True;True;True;True;True;True;True;True;True;True	20	20	20	46.5	46.5	46.5	47.628	0	91.826	1058500000	79	NaN	NaN
729990	969380	529660	509960	315220	570970	780380	540540	677260	883470	859800	869580	461770	757790	802300	579800	1040700	983380	667410	1048100	488870	402260	401080	333890	441530	522710	553040	717120	443670	449770				By MS/MS	By MS/MS	By MS/MS	True;True;True;True;True;True;True;True;True;True;True;True;True;True	14	14	14	51.9	51.9	51.9	24.665	0	32.028	1055900000	120	NaN	NaN
772830	1138800	530840	599460	328750	859870	920140	836010	636600	613830	872040	771660	446420	594370	718950	434900	862870	994630	589720	1073900	187830	160820	83772	109910	129670	180890	149670	222240	165030	279370				By MS/MS	By MS/MS	By MS/MS	True;True;True;True;True;True;True	7	7	7	42.7	42.7	42.7	13.293	0	15.097	1055400000	87	7	7
849560	989370	786050	714160	610420	848590	848320	741340	797390	981280	880900	993180	657140	785590	580700	680010	1165300	698630	722830	835940	131640	129690	149830	128800	105080	116430	115870	147520	119180	100110				By MS/MS	By MS/MS	By MS/MS	True;True;True;True;True;True;True;True;True;True;True;True;True;True	14	14	14	39.3	39.3	39.3	44.76	0	28.612	1053100000	60	NaN	NaN
826850	912510	708870	592530	432460	732910	836350	825810	834980	769140	962420	1030400	762030	831110	905620	771310	1372200	1168200	898870	935360	370460	366980	311580	358750	369800	327930	413380	437890	341130	430440				By MS/MS	By MS/MS	By MS/MS	True;True;True;True;True;True;True;True;True	9	9	9	29.5	29.5	29.5	29.483	0	14.936	1052500000	65	NaN	NaN
697610	930220	521350	590350	298670	646480	740440	755450	655150	761630	1138400	1233000	764300	813650	1157500	694130	1256400	1394100	1063000	1334000	244840	216160	140750	190080	223550	260770	219400	278560	211680	410650				By MS/MS	By MS/MS	By MS/MS	True;True;True;True;True;True;True;True;True;True;True	11	11	11	45.5	45.5	45.5	22.391	0	178.68	1051900000	101	NaN	NaN
685870	657620	564840	466150	427450	579590	665580	679310	605660	532960	974060	979140	696260	878240	696310	870250	1072200	1462800	907770	1183000	337080	283240	300380	194160	288030	322170	290490	283690	320060	589300				By MS/MS	By MS/MS	By MS/MS	True;True;True;True;True;True;True;True;True;True;True;True;True;True;True;True;True;True;True;True;True;True;True;True;True;True;True;True	28	28	28	27.8	27.8	27.8	110.61	0	78.036	1049900000	145	NaN	NaN
674170	633510	816990	509590	735740	835150	516210	705860	923450	638540	1154300	2616600	881860	1619200	1012000	1489200	1802100	979900	1195200	475480	376340	467510	405640	281940	396750	343270	229040	246510	239150	312210				By MS/MS	By MS/MS	By MS/MS	True;True;True;True;True;True;True;True;True;True;True;True;True;True;True;True;True;True;True;True;True;True;True;True;True;True;True;True;True;True;True;True;True;True;True;True;True;True;True	39	39	39	28.1	28.1	28.1	180.99	0	177.8	1049700000	134	NaN	NaN
808690	997370	697980	739240	427130	740520	909270	747590	759150	755110	1259300	1435600	918190	1021900	1031200	907800	1560300	1355400	1101100	1265300	429600	397780	323800	360050	393580	455820	421190	425680	379280	629940				By MS/MS	By MS/MS	By MS/MS	True;True;True;True;True;True;True;True;True;True;True;True;True;True;True;True;True;True;True;True;True;True;True;True;True;True;True;True;True;True;True;True;True;True;True;True;True	37	37	37	24.2	24.2	24.2	166.57	0	68.113	1044700000	134	NaN	NaN
420230	564650	436500	338250	607450	376920	401010	392880	485050	363680	940340	1137300	942870	914730	724370	943190	1343400	880890	884760	881130	259610	336600	275490	297470	218140	255550	242840	239490	184660	200980				By MS/MS	By MS/MS	By MS/MS	True;True;True;True;True;True;True;True;True;True;True;True;True;True;True	15	15	6	53.8	53.8	26.3	37.186	0	54.965	1044300000	77	NaN	NaN
1048500	1256200	1144800	725550	1048100	953850	979340	1401900	1064700	1204500	879740	1092700	794870	1176900	757950	1440700	1009800	582360	800750	619600	350810	341580	283120	180000	170130	213950	196360	241900	304550	166310				By MS/MS	By MS/MS	By MS/MS	True;True;True;True;True;True;True;True;True;True;True;True;True;True;True	15	15	14	49.8	49.8	46	29.717	0	64.454	1038100000	100	NaN	NaN
703970	601330	539970	921170	884830	461140	385010	1061000	753530	792140	786330	1060900	1216200	532660	1176700	799870	526030	318110	1866800	156200	120390	84682	98828	42113	63085	30170	85514	37253	323220	27257				By MS/MS	By MS/MS	By MS/MS	True;True;True;True;True;True;True;True;True;True;True;True;True;True;True;True;True;True	18	18	18	30.2	30.2	30.2	68.975	0	60.321	1037800000	97	NaN	NaN
745750	699980	376310	322680	205470	671350	531870	910750	522250	360070	1231400	876400	475170	955940	1085100	793600	1356600	1859600	1373200	1668300	315020	314920	175790	267790	347170	327470	224940	382290	361310	631230				By MS/MS	By MS/MS	By MS/MS	True;True;True;True;True;True;True;True;True;True;True;True;True;True;True;True;True;True;True;True;True	21	21	21	55.1	55.1	55.1	51.804	0	149.36	1036900000	109	NaN	NaN
645490	528030	534330	311490	285300	593440	680020	452730	547840	385340	473750	482080	303740	407990	354340	342210	574980	606170	481360	607880	133200	119910	85610	107000	130070	128210	122260	151590	132490	215860				By MS/MS	By MS/MS	By MS/MS	True;True;True;True;True;True;True;True;True;True	10	10	10	53.5	53.5	53.5	27.547	0	88.716	1030200000	95	NaN	NaN
743380	865580	635090	567250	430210	711390	835410	720310	743300	698200	1088200	1232200	971220	934910	982180	844220	1394900	1142700	1208000	1452900	355030	370970	276220	336020	317330	376640	341580	459920	301400	379660				By MS/MS	By MS/MS	By MS/MS	True;True;True;True;True;True;True;True;True;True;True;True;True;True;True;True;True;True;True;True;True;True;True;True;True;True;True	27	27	27	34.8	34.8	34.8	100.2	0	59.88	1030100000	146	NaN	NaN
546540	509000	2384200	265240	86790	1137200	275260	66015	609530	90314	833010	2998800	308090	322050	805080	698200	1361000	2112600	471910	30349	128850	145300	44399	219740	55235	28866	93824	70285	73586	75032				By MS/MS	By MS/MS	By MS/MS	True;True;True;True;True;True;True;True;True;True;True;True;True;True;True;True;True;True;True;True;True	21	21	21	32	32	32	85.513	0	121.12	1028500000	109	NaN	NaN
890480	1762500	562330	1337900	1864100	468370	424200	233110	1352400	915570	1154800	1645200	1201200	1145800	1231500	877930	675470	403030	727160	176600	338090	439460	407090	233300	188680	167890	140430	101380	245960	43798				By MS/MS	By MS/MS	By MS/MS	True;True;True;True;True;True	6	6	6	47.4	47.4	47.4	14.914	0	15.268	1027400000	58	NaN	NaN
503510	687210	366280	418920	379430	465990	544770	507480	378250	521220	1102600	1115300	837930	994320	1249300	860990	1209100	1422300	1113900	1595800	289110	282880	218280	259130	288380	270390	234260	195020	206170	469330				By MS/MS	By MS/MS	By MS/MS	True;True;True;True;True;True;True;True;True;True;True;True;True;True;True;True;True;True;True;True;True;True;True;True;True;True;True;True;True;True	30	30	30	49.8	49.8	49.8	79.467	0	139.29	1026200000	122	NaN	NaN
763540	1024100	484330	649190	297310	675220	790210	805700	693540	815740	1179900	1282900	618120	892090	1249800	752740	1395700	1430100	1012700	1304300	249090	207660	144440	162080	203890	252640	234910	267620	219500	385830				By MS/MS	By MS/MS	By MS/MS	True;True;True;True;True;True	6	6	6	32	32	32	20.252	0	8.8229	1025800000	36	NaN	NaN
681390	1034800	718310	971060	461210	1000200	671060	684060	950530	459300	961220	1191800	758430	875430	1345600	989600	1367500	1202300	587150	883670	274930	366230	182580	376350	187410	254480	248390	322350	172750	108320				By MS/MS	By MS/MS	By MS/MS	True;True;True;True;True;True;True;True;True;True;True;True;True;True;True;True;True;True;True;True;True;True;True;True	24	24	23	48.6	48.6	47.8	59.755	0	179.41	1022100000	112	24	24
755050	805250	601030	449960	565450	567320	655120	556720	573490	806990	1121600	1324700	1766900	975780	1064100	1085200	1869000	1248300	1247000	1195600	265610	193290	348430	209240	206880	216250	324850	322600	192730	272980				By MS/MS	By MS/MS	By MS/MS	True;True;True;True;True;True;True;True;True;True;True;True;True	13	13	13	33.8	33.8	33.8	53.165	0	40.774	1021800000	84	NaN	NaN
443370	478180	21965	937930	542860	7630	116020	344470	36001	235210	652650	664770	2098600	111790	1120200	875130	124260	289960	1828000	419200	445010	151930	1126700	819830	329640	252690	133410	1327400	188260	42533				By MS/MS	By MS/MS	By MS/MS	True;True;True;True;True;True;True;True;True;True;True	11	11	11	20.9	20.9	20.9	48.669	0	42.401	1020800000	75	11	11
615280	713560	756150	417020	606020	501760	545130	375190	552920	505500	1084400	1502400	1185900	800530	931030	1005100	1445800	965100	801110	886470	223100	253410	252160	285620	186490	214950	211830	189370	164020	135260				By MS/MS	By MS/MS	By MS/MS	True;True;True;True;True;True;True;True;True;True;True	11	11	10	47.4	47.4	47.4	29.999	0	136.04	1018600000	51	11	11
621450	762170	36498	63479	50880	116860	464890	3331600	253560	110180	822770	143710	86559	452990	129120	332910	377860	1183500	1911500	587740	338210	128520	35390	75530	73525	504040	288960	142260	653970	1333300				By MS/MS	By MS/MS	By MS/MS	True;True;True;True;True;True;True;True;True;True;True;True;True;True;True;True;True;True;True;True;True;True;True;True;True;True	26	26	24	42.3	42.3	40.1	77.999	0	80.352	1017600000	109	NaN	NaN
707100	901160	531750	462780	271660	671580	764400	620940	614640	562180	1122500	930870	859890	674760	966350	805540	1249100	1347900	1327600	1378400	408840	404620	279560	358910	350560	420520	381300	506860	295060	658700				By MS/MS	By MS/MS	By MS/MS	True;True;True;True;True;True;True;True;True;True;True;True;True;True;True;True;True;True;True;True;True;True;True;True;True;True;True;True;True;True;True;True;True;True;True	35	35	1	24.4	24.4	0.6	158.64	0	68.458	1015200000	137	NaN	NaN
543360	790520	391180	503350	233370	504180	554160	463650	442530	538730	335810	278110	254480	250220	345710	227990	414670	452380	325510	402740	159560	152590	128370	143130	139510	175920	160230	191800	143200	238110				By MS/MS	By MS/MS	By MS/MS	True;True;True;True;True;True;True;True;True	9	9	9	38.2	38.2	38.2	24.146	0	26.649	1014500000	43	NaN	NaN
805240	1180600	638900	813920	311210	726190	916000	673150	718950	873890	1408800	1321500	724940	1169400	1210100	785850	1667700	1441100	1337300	1688300	571360	502870	471510	440760	535740	630120	635370	746810	559930	625320				By MS/MS	By MS/MS	By MS/MS	True;True;True;True;True;True;True;True;True;True;True;True;True;True;True;True;True;True;True;True;True;True;True;True;True;True;True;True;True;True;True;True;True;True;True;True;True;True;True;True;True;True;True;True;True;True;True;True;True;True;True;True;True;True;True	55	55	55	25.8	25.8	25.8	273.6	0	129.05	1012800000	185	NaN	NaN
1447600	623850	86105	831760	72350	1133800	526780	174010	563940	503610	1411400	518300	106660	273740	167880	257170	521320	576150	428140	891200	1355800	162030	145080	131960	113170	174030	416780	677290	544730	498100				By MS/MS	By MS/MS	By MS/MS	False;False;False;False;False;True;True	7	2	1	37.3	10.7	6.5	18.481	0.000228	3.0054	1011800000	13	NaN	NaN
564970	1000900	611050	942110	680030	228830	105840	191580	548350	755790	1272000	2405900	2850700	1567700	1618000	1371500	1029700	613780	1475200	471840	322880	492760	762730	441730	326540	307870	138300	200960	186770	88114				By MS/MS	By MS/MS	By MS/MS	True;True;True;True;True;True;True;True;True;True;True;True;True;True;True;True;True;True;True;True;True;True;True;True;True	25	25	25	28.3	28.3	28.3	103.88	0	104.11	1009400000	123	NaN	NaN
573370	793430	350070	378170	223370	580170	560850	492510	572300	492980	1140900	1159600	381300	972290	895690	728680	1489300	1361600	1130200	1416900	334520	331230	216450	251250	310900	425540	434230	345980	292590	428870				By MS/MS	By MS/MS	By MS/MS	True;True;True;True;True;True	6	6	6	51.9	51.9	51.9	12.259	0	84.129	1009300000	62	NaN	NaN
430470	739230	373870	460050	213580	416910	415030	282150	437120	398620	556720	555040	497260	550760	1059400	442780	798170	693240	623030	562210	137890	158090	140760	161310	136680	154030	152930	172440	120640	116880				By MS/MS	By MS/MS	By MS/MS	True;True;True;True;True;True;True;True;True;True;True	11	11	11	25	25	25	67.723	0	111.68	1007500000	59	NaN	NaN
750490	873730	585800	442410	317250	824560	695690	579600	655440	484180	844490	851090	566950	678420	778180	589120	1101300	815630	844120	961850	294690	318730	227210	286490	327420	339960	399770	262480	219690	569860				By MS/MS	By MS/MS	By MS/MS	True;True;True;True;True;True;True;True;True;True;True;True;True;True;True;True;True;True;True;True;True;True	22	22	21	41.6	41.6	39	60.67	0	44.884	1006600000	77	NaN	NaN
536260	676900	454640	417700	336860	654520	566960	498740	601440	386540	888730	940880	456530	753580	836830	670560	1184700	1016900	929570	1173300	262730	300090	187500	302200	192120	256510	226840	274570	212390	266370				By MS/MS	By MS/MS	By MS/MS	True;True;True;True;True;True;True;True;True;True;True;True;True;True;True;True	16	16	16	68.8	68.8	68.8	33.232	0	117.26	1004900000	97	NaN	NaN
571990	488400	612390	376030	512450	637690	538340	693480	495710	461430	1175800	1634300	648620	1324800	1076000	938930	1524000	1057100	1276300	872580	603090	609590	534200	542870	499850	593580	505430	381790	693250	559900				By MS/MS	By MS/MS	By MS/MS	False;True;True;True;True;True;True;True;True;True;True;True	12	11	11	51.2	48.4	48.4	29.644	0	158.18	1004800000	79	NaN	NaN
292940	427490	158850	379980	885260	162980	114100	121210	278340	369090	814040	1091900	1432500	1184000	745410	984220	461600	314230	1298900	178030	538300	652040	1633900	340710	203870	215510	230850	235580	863170	97698				By MS/MS	By MS/MS	By MS/MS	True;True;True;True;True;True;True;True;True;True	10	10	10	33.8	33.8	33.8	38.999	0	89.939	1001700000	92	NaN	NaN
746920	847590	535680	589720	315790	658540	691050	709440	679080	733950	1154000	1125000	493950	797300	996220	657050	1226500	1263000	906870	1090700	327660	267820	204610	194130	255300	284980	326000	323120	302190	444950				By MS/MS	By MS/MS	By MS/MS	True;True;True;True;True;True;True	7	7	7	59.8	59.8	59.8	14.515	0	41.208	1000100000	66	7	7
565150	642760	543700	402190	496320	300050	484430	1006800	562830	750640	662590	940740	517000	834100	728470	676030	486420	447440	604150	284560	262890	332730	301420	250720	241770	196860	233660	200460	341110	103620				By MS/MS	By MS/MS	By MS/MS	True;True;True;True;True;True;True;True	8	8	8	40	40	40	25.402	0	80.044	991080000	79	NaN	NaN
557280	1423700	1287700	262950	24160	157630	667070	182620	659080	842450	469590	1083700	70146	650470	301410	295310	581600	191160	324740	139470	353690	534460	676320	781080	221290	271420	177680	385800	232600	41716			+	By MS/MS	By MS/MS	By MS/MS	False;False;False;False;False;False;False;False;False;False;False;False;False;False;False;False;True;True;True;True;True;True;True;True;True;True;True;True	28	12	4	53.2	30.8	9	48.105	0	90.138	990070000	110	NaN	NaN
783930	1076300	557930	544290	396160	762560	827940	866040	770530	821350	1288900	1307900	825720	1030500	1366400	803050	1482900	1590100	1115200	1593000	692180	651700	340990	514760	522500	721850	571170	850260	627040	1086900				By MS/MS	By MS/MS	By MS/MS	True;True;True;True;True;True;True	7	7	7	45	45	45	19.586	0	20.729	989910000	62	NaN	NaN
754290	933810	565030	553600	265080	658640	775520	622460	668930	776900	952850	953490	514770	884730	848550	602430	1127800	948510	1033400	1133600	241100	231520	205690	204250	233540	279120	270860	322990	248050	265550				By MS/MS	By MS/MS	By MS/MS	True;True;True;True;True;True;True;True;True;True;True;True;True;True;True;True;True;True;True;True;True;True;True	23	23	23	25.5	25.5	25.5	99.966	0	53.977	982860000	90	NaN	NaN
763270	762080	786720	795780	519450	838580	610610	893560	640840	655480	1086600	1695600	1148300	1088500	1176300	996550	1470400	925520	1221500	714020	268860	295400	225830	238680	202140	258780	245870	177270	329280	300110				By MS/MS	By MS/MS	By MS/MS	True;True;True;True;True;True;True;True;True;True;True;True;True	13	13	12	34.6	34.6	33.6	41.92	0	51.248	981010000	67	NaN	NaN
672950	1079500	470450	165270	1081200	149800	784410	502150	314370	486410	815550	489030	1078700	854660	789430	1014200	707810	174280	710670	383210	389420	445220	884100	825090	416750	817540	299670	296900	190230	106650				By MS/MS	By MS/MS	By MS/MS	True;True;True;True;True;True;True;True	8	8	7	54.5	54.5	47.7	14.787	0	36.625	980090000	70	NaN	NaN
554220	1306200	399530	391790	165710	484750	677030	465090	494590	873570	851720	752140	401840	749330	865810	655940	917820	1039800	736320	1598900	357150	467910	336680	286890	543220	264240	166930	491850	196490	213420				By MS/MS	By MS/MS	By MS/MS	True;True;True;True;True;True;True;True;True;True;True;True;True;True;True;True;True;True;True	19	19	19	46.7	46.7	46.7	49.96	0	58.701	979760000	83	NaN	NaN
523260	691580	485440	460280	422470	411320	494660	417320	497450	521260	761150	1013800	779230	611290	988090	631740	856710	760510	751950	742070	390950	420190	399440	411680	366160	354090	344880	410520	349690	412640				By MS/MS	By MS/MS	By MS/MS	True;True;True;True;True;True;True;True;True;True;True;True;True;True;True;True;True;True;True;True;True;True;True;True;True;True;True;True;True	29	29	22	34.4	34.4	27.5	97.976	0	61.063	978200000	126	NaN	NaN
727580	995250	406830	442670	150690	538320	663520	497590	560680	660200	1204400	914410	520930	857930	1212400	715060	1254300	1745800	1167700	2337400	426310	296240	245300	265120	363410	457290	342250	628660	319240	779480				By MS/MS	By MS/MS	By MS/MS	True;True;True;True;True;True;True;True;True;True;True;True	12	12	12	60.3	60.3	60.3	25.63	0	29.445	978170000	98	NaN	NaN
1212300	806350	207550	923520	575580	784890	216240	227130	478890	586620	1280300	604030	1004900	520520	393890	852940	475030	1010600	517880	366210	918960	383470	612270	134020	466770	135630	178190	173130	233390	1017700				By MS/MS	By MS/MS	By MS/MS	True;True;True;True;True;True;True	7	7	7	14.1	14.1	14.1	54.123	0	8.6763	975900000	36	NaN	NaN
969230	1307100	809300	833410	732910	777980	984400	941300	928390	974030	1380400	1450700	1036700	1236600	1197900	902330	1514000	1231900	1280500	1526700	277940	266930	237790	255320	254160	292820	290790	366050	286870	293540				By MS/MS	By MS/MS	By MS/MS	True;True;True;True;True;True;True;True;True;True;True;True;True;True;True;True;True;True;True;True;True;True;True;True;True;True	26	26	26	27.7	27.7	27.7	123.38	0	145.91	975290000	111	NaN	NaN
408050	590350	323380	356790	142460	364550	478550	414630	377810	443820	1050500	1148900	495170	904540	875150	615360	1368700	1086600	1021800	1304000	287900	265850	220920	223230	280320	367460	344580	418040	284210	321130				By MS/MS	By MS/MS	By MS/MS	True;True;True;True;True;True;True;True	8	8	8	61.9	61.9	61.9	13.527	0	43.35	966880000	74	NaN	NaN
544210	774440	546080	651940	262930	309050	478880	421900	400120	1074800	870400	1244200	1427900	818510	860580	871240	1199000	651460	1246900	872500	245760	185370	363890	160520	233450	212350	148160	319650	247230	109770				By MS/MS	By MS/MS	By MS/MS	True;True;True;True;True;True;True;True;True;True;True;True;True;True;True;True;True;True;True;True;True;True;True;True;True;True	26	26	25	32.4	32.4	31.5	99.326	0	52.303	966260000	106	NaN	NaN
1119700	1536100	724750	1107800	957100	1004600	1026500	783800	1234000	944020	1434300	1504400	510020	1425200	1552900	1150500	1543400	1508700	1356500	1271300	395820	396700	229670	372720	305650	358460	297100	406770	254490	643000				By MS/MS	By MS/MS	By MS/MS	True;True;True;True;True;True;True;True	8	8	8	26.9	26.9	26.9	36.249	0	22.228	964560000	93	NaN	NaN
547750	652770	412220	485150	412020	526990	475670	413710	586330	442190	1172900	1305600	822830	1233700	1328500	971490	1501500	1061300	992420	1082700	271110	318920	178680	258480	173760	196960	240750	275540	178020	316900				By MS/MS	By MS/MS	By MS/MS	True;True;True;True;True;True;True;True;True;True;True;True;True;True;True	15	15	15	29.9	29.9	29.9	48.039	0	46.488	962280000	87	NaN	NaN
584300	867010	384950	419660	178580	438400	589560	584910	626500	721270	697400	759420	261050	570940	676610	461500	824170	802070	856970	717910	346630	322610	239360	270800	320910	389810	449170	403490	258860	336460				By MS/MS	By MS/MS	By MS/MS	False;False;False;True;True;True;True;True;True;True;True;True;True;True;True;True;True;True;True;True;True;True;True;True	24	21	20	37.4	34	33	68.903	0	41.092	962010000	109	NaN	NaN
425230	404330	335880	401400	240020	445940	435160	334220	352850	377860	854920	925140	526890	660080	767170	628040	1044400	1135600	872320	1122300	267590	252210	220000	245300	254430	260780	279510	320220	246610	145870				By MS/MS	By MS/MS	By MS/MS	True;True;True;True;True;True;True;True;True;True;True;True;True;True;True;True;True;True;True;True	20	20	20	50.8	50.8	50.8	51.311	0	70.764	961810000	114	NaN	NaN
482710	626260	490370	403000	371560	418790	479740	419280	484520	493360	627580	647990	568870	454420	609820	504410	713410	586570	633860	656370	101890	96334	84953	97930	86234	114190	102390	116740	83168	104710				By MS/MS	By MS/MS	By MS/MS	False;True;True;True;True;True;True;True;True;True;True;True;True;True;True;True;True;True;True;True;True;True;True	23	22	8	39.2	37.5	14.8	70.839	0	97.289	960550000	107	NaN	NaN
392070	506740	588560	256690	893630	230660	329600	217900	459510	340070	686810	1038200	1487900	575330	803540	816850	768840	443310	797680	513560	91886	121690	115420	122650	60037	85546	57950	49418	49904	39169				By MS/MS	By MS/MS	By MS/MS	True;True;True;True;True;True;True	7	7	7	48.1	48.1	48.1	20.478	0	147.57	959600000	61	NaN	NaN
420660	468450	116140	273480	1733200	166340	247190	497220	424280	403080	1120400	1362100	2268000	1212800	945240	1982000	875930	266260	1255000	352260	197000	377830	266640	220860	126310	193050	133450	103100	103810	36961				By MS/MS	By MS/MS	By MS/MS	True;True;True;True;True;True;True;True;True;True;True	11	11	11	49.1	49.1	49.1	34.279	0	78.23	952850000	54	NaN	NaN
683230	1133500	489220	562200	286220	589160	829310	777190	651080	720730	437670	451020	365240	385210	485720	259830	505940	509710	402380	542180	631230	613550	399040	529230	566120	752450	611530	881710	663840	1210100				By MS/MS	By MS/MS	By MS/MS	True;True;True;True;True;True	6	6	6	35.1	35.1	35.1	16.561	0	45.225	947930000	42	NaN	NaN
380520	422430	295870	214790	265760	476110	300550	288730	264970	201400	1400500	1527000	1272800	1351800	786200	1015400	2579500	1013900	782180	1311000	254340	367340	223600	276150	205230	203440	217110	303730	178360	113700				By MS/MS	By MS/MS	By MS/MS	True;True;True;True;True;True	6	6	6	28.7	28.7	28.7	21.614	0	95.292	947170000	50	NaN	NaN
554260	347060	408910	608460	357350	364020	498010	465840	647110	1074500	797110	576980	387750	774850	1195400	852000	1843300	1384900	714110	287500	571740	353140	507760	309120	521140	325270	1340000	606780	488250	166990				By MS/MS	By MS/MS	By MS/MS	True;True;True;True;True;True;True;True;True;True;True;True;True;True;True	15	15	0	48.5	48.5	0	40.79	0	50.436	946150000	71	NaN	NaN
710490	403810	132460	13784	795820	19030	381880	178700	228000	601160	946060	403630	738090	637540	1101200	1131400	625860	96814	1797800	130400	280790	80452	1746100	401720	658310	32886	931850	69659	186500	28439				By MS/MS	By MS/MS	By MS/MS	False;False;False;False;False;False;True;True;True;True;True	11	5	5	41.2	20.7	20.7	43.831	0	88.316	943630000	46	NaN	NaN
686460	798050	658100	599760	533710	566940	665600	554000	596430	557930	806720	913540	738000	793900	697770	730320	1028700	694190	801860	696770	400330	416730	388660	406310	324930	334850	333470	423500	333270	330250				By MS/MS	By MS/MS	By MS/MS	True;True;True;True;True;True;True;True;True;True;True;True;True;True;True;True;True	17	17	0	24.6	24.6	0	75.872	0	27.525	934720000	109	NaN	NaN
763870	1009500	447280	600110	243190	508970	790320	438990	616640	918790	1075800	874500	404130	635960	664400	551630	814020	1012600	1069100	1351000	154440	115600	82314	99050	180240	134420	144820	191470	117010	455550				By MS/MS	By MS/MS	By MS/MS	True;True;True;True;True;True;True;True;True;True;True;True;True;True;True	15	15	15	53.1	53.1	53.1	34.994	0	106.23	925370000	91	NaN	NaN
404690	531320	350830	302860	259900	550090	401310	426760	417920	363030	992530	873180	625990	818130	920430	836800	1441800	1160100	969970	1888400	300960	317320	196500	277130	205460	198400	207340	327410	216730	328660				By MS/MS	By MS/MS	By MS/MS	True;True;True;True;True;True;True;True;True;True;True;True;True;True;True;True;True;True;True;True	20	20	20	38.7	38.7	38.7	64.735	0	57.08	918860000	99	NaN	NaN
768860	833350	468190	538370	156190	449600	949880	943930	474620	776530	1485200	1108800	475920	1019000	826740	653650	1220900	1873300	1091700	1829100	228430	123310	143260	98613	319860	314940	281830	384700	272520	507860				By MS/MS	By MS/MS	By MS/MS	True;True;True;True;True;True;True;True;True;True;True;True;True;True;True;True;True;True	18	18	18	34.8	34.8	34.8	66.049	0	41.41	918310000	97	NaN	NaN
332780	512320	190530	158550	95974	229670	445220	324080	255340	253930	422310	284400	188160	208960	369110	220090	453280	672760	400250	456470	110190	86438	46779	89341	91040	121360	165650	115220	166380	119080				By MS/MS	By MS/MS	By MS/MS	True;True;True;True;True;True	6	6	6	23.1	23.1	23.1	34.463	0	46.887	913920000	57	NaN	NaN
231130	432610	288930	330680	663480	117440	189290	226130	342450	384350	271550	517210	475520	316920	324400	202390	235200	134000	367330	82941	139750	165980	197430	146380	77897	136220	78151	82088	152090	39416				By MS/MS	By MS/MS	By MS/MS	True;True;True;True;True;True;True;True;True;True	10	10	10	33	33	33	27.701	0	18.815	910990000	75	NaN	NaN
313460	294790	275680	155930	230460	312660	279290	176870	292570	143340	619770	625010	377370	504220	789400	576530	971570	1465700	614140	549050	132980	177180	110520	133760	112010	87204	94078	113920	106190	203400				By MS/MS	By MS/MS	By MS/MS	True;True;True;True;True	5	5	5	35	35	35	22.119	0	35.2	907480000	42	NaN	NaN
514070	481830	190290	182680	104140	548800	662730	912320	346650	221280	845020	493800	481710	422410	650580	651470	804180	448510	498370	2961300	267140	136930	121950	159330	219410	764460	383980	163540	123310	135770				By MS/MS	By MS/MS	By MS/MS	True;True;True;True;True;True;True;True;True;True;True;True;True;True;True	15	15	15	26.7	26.7	26.7	58.44	0	36.761	906230000	81	NaN	NaN
1396300	1412100	1156400	968760	1736100	1044700	771640	674180	1261300	1035000	1309300	1797000	1745700	1141500	2218000	1129300	1234200	733360	1081500	1701200	334210	297100	365700	352770	221530	218150	203860	440090	133430	549290				By MS/MS	By MS/MS	By MS/MS	True;True;True;True;True;True;True;True;True;True;True;True;True;True;True;True;True;True	18	18	13	41	41	29.3	56.298	0	108.37	905730000	102	NaN	NaN
915380	1264500	656930	778520	392430	772670	1028500	1006000	907630	977210	1125300	1128900	857370	900570	1268200	692020	1275000	1140000	1091500	1276600	282810	252140	194770	225020	242140	278140	266700	346350	260020	384960				By MS/MS	By MS/MS	By MS/MS	False;True;True;True;True;True;True;True;True;True;True	11	10	0	32.3	29.9	0	33.14	0	13.681	904970000	48	NaN	NaN
504690	721120	397060	332990	385850	471780	556180	667600	475810	360230	553520	347500	514720	483990	466450	761000	672980	324780	601340	517600	160800	233060	154500	148780	113290	186330	126480	172160	90973	201080				By MS/MS	By MS/MS	By MS/MS	True;True;True;True;True;True;True;True;True;True;True;True;True;True;True;True;True;True	18	18	18	36.2	36.2	36.2	63.944	0	73.012	903360000	92	NaN	NaN
743210	964490	498000	504340	160000	945820	672570	752070	693770	521860	1680300	1152500	557250	875780	1411300	1107000	2003500	2850500	1257600	3249500	334310	383470	148770	321380	269510	268710	315330	381690	246420	411810				By MS/MS	By MS/MS	By MS/MS	True;True;True;True;True;True;True;True;True;True;True;True;True;True;True;True;True;True;True;True	20	20	20	38	38	38	58.993	0	59.525	902990000	102	NaN	NaN
285290	290820	200490	146860	120920	301410	237960	197190	293610	129290	1004800	878220	378230	1201000	878720	719020	1420600	1319400	736660	1115600	633130	377750	423490	576950	605900	536990	574450	310940	575280	1795700				By MS/MS	By MS/MS	By MS/MS	True;True;True;True;True;True;True;True	8	8	8	46.2	46.2	46.2	22.345	0	25.662	899990000	42	NaN	NaN
607960	785810	747090	510950	721490	555320	582510	443390	687540	477520	1516000	2364500	1869900	1717300	1320000	1384000	1995700	1488100	1616200	1116300	310030	320340	284650	329520	284450	260390	244100	265990	242810	298450				By MS/MS	By MS/MS	By MS/MS	True;True;True;True;True;True;True;True;True;True;True;True;True;True	14	14	5	41.3	41.3	16.2	40.589	0	54.701	897430000	86	NaN	NaN
740010	1073300	320930	433320	151590	908670	948260	530860	675950	273790	1081900	568330	155290	494950	835250	581700	1215700	1237800	1634500	3054600	363630	449830	128460	321320	425420	313940	423400	466740	267750	568820				By MS/MS	By MS/MS	By MS/MS	True;True;True;True;True;True;True;True;True;True;True;True;True;True;True;True;True;True;True;True;True;True;True;True;True	25	25	25	39.2	39.2	39.2	83.571	0	131.57	894780000	109	NaN	NaN
631020	572830	213730	357710	163980	1125300	1216900	1250600	742840	329240	494520	364190	111620	205060	279100	244750	588970	496190	209480	700660	470800	268040	86154	252030	200940	758730	776360	224150	585180	788630				By MS/MS	By MS/MS	By MS/MS	True;True;True;True;True;True;True;True;True;True;True;True;True;True;True	15	15	15	18	18	18	105.32	0	134.91	894630000	78	NaN	NaN
472770	629800	361390	434080	426700	434930	419280	349560	452110	432850	1349100	1445800	578830	1414200	1557300	1109200	1442700	1259400	1192600	1355800	254390	229120	161790	215940	228010	218570	214120	233460	170690	418880				By MS/MS	By MS/MS	By MS/MS	True;True;True;True;True;True;True;True;True;True;True	11	11	11	44.3	44.3	44.3	37.514	0	59.269	893160000	92	NaN	NaN
294120	318980	248410	251140	276800	313550	525430	235140	324290	266170	661510	608160	266810	625690	432970	515270	939200	959250	472170	859620	199300	237180	134400	199410	145950	211390	259480	133590	129520	100220				By MS/MS	By MS/MS	By MS/MS	True;True;True;True;True;True;True;True;True;True;True;True;True;True;True	15	15	15	30.6	30.6	30.6	63.693	0	100.44	889030000	85	NaN	NaN
441860	658900	306960	729640	720500	166940	120770	94504	454980	359190	640920	729700	3545100	1096100	746120	703580	473840	281240	806650	177460	181870	338890	296390	189450	173210	143590	81388	101700	137810	34735				By MS/MS	By MS/MS	By MS/MS	True;True;True;True;True;True;True;True;True;True;True;True;True;True;True;True	16	16	16	17.4	17.4	17.4	105.21	0	137.26	884450000	105	NaN	NaN
265420	239760	44262	314320	334690	75749	84674	207580	150390	386530	644140	720560	947860	937630	534670	616030	239690	183130	883270	221580	207180	1472900	454180	16353	54645	41461	134800	69955	84856	17759				By MS/MS	By MS/MS	By MS/MS	False;True	2	1	1	31.2	19.8	19.8	10.429	0	14.688	880850000	12	NaN	NaN
606320	794200	409980	374420	399760	522620	777090	853510	713960	886940	829350	1123000	554850	562980	552750	612450	1076600	1234500	696820	687840	284260	189070	197240	176760	215940	241430	302860	289040	252680	323820				By MS/MS	By MS/MS	By MS/MS	True;True;True;True;True;True;True;True;True;True;True;True;True;True;True;True;True;True;True;True;True	21	21	21	50	50	50	52.771	0	64.397	877200000	94	NaN	NaN
827520	1029600	891480	793940	1242600	623840	695070	764190	816160	796180	958420	1210700	1911800	887730	1092700	1027300	1263300	950040	1060000	903460	424340	431760	500840	451620	334320	377370	285150	331980	303640	238440				By MS/MS	By MS/MS	By MS/MS	True;True;True;True;True;True;True;True;True;True;True;True;True;True;True	15	15	15	36	36	36	60.541	0	94.891	875070000	70	NaN	NaN
289420	405490	246610	260720	203640	226310	292720	229950	267740	227930	797470	730400	585910	726140	900290	671360	879990	780360	656860	1044700	371890	350790	276480	370540	312180	320480	266730	431950	269830	457150				By MS/MS	By MS/MS	By MS/MS	True;True;True;True;True;True;True;True;True	9	9	9	38.5	38.5	38.5	22.275	0	20.034	874690000	70	NaN	NaN
750240	961940	897170	621130	1101800	490900	684610	939100	788590	847250	461330	641620	590090	477620	494070	409150	499370	221110	430670	361650	283210	275370	339440	280480	216880	280860	208520	259210	258290	111200				By MS/MS	By MS/MS	By MS/MS	True;True;True;True;True;True;True;True;True;True;True;True;True;True;True;True;True;True;True;True;True;True;True;True;True;True	26	26	25	46.8	46.8	43.4	64.681	0	53.973	873160000	121	NaN	NaN
392380	441340	118450	581560	466100	116190	147160	469350	391300	448330	804820	1192500	1100100	647240	1056200	933650	424390	485200	1568500	643850	272960	144280	329760	127230	137540	112910	78906	165790	652680	110100				By MS/MS	By MS/MS	By MS/MS	True;True;True;True;True;True;True;True;True;True;True;True;True;True;True;True;True;True	18	18	18	51.7	51.7	51.7	36.154	0	199.81	872730000	95	NaN	NaN
645720	738110	303470	1672100	283190	138070	418670	293690	290330	878990	825340	696580	496240	334570	4361700	543820	629330	447710	1292400	707550	347020	260360	581640	187310	192920	175760	147470	363040	676380	146340				By MS/MS	By MS/MS	By MS/MS	True;True;True;True;True;True;True;True;True;True;True;True;True;True;True	15	15	15	35.4	35.4	35.4	46.53	0	23.627	872580000	69	NaN	NaN
440660	645020	259960	311010	72922	555270	539160	299910	388820	280030	780010	425380	105450	329060	738670	424160	901520	1189300	866450	1410800	226990	333300	103040	221600	215970	177270	268100	270390	160410	443850				By MS/MS	By MS/MS	By MS/MS	True;True;True;True;True;True;True;True;True;True;True;True;True;True;True;True;True;True;True;True;True;True	22	22	20	33.1	33.1	30.2	86.478	0	208.16	867960000	92	NaN	NaN
621850	1769600	306310	1080200	1668300	400550	364730	417510	937330	761120	483480	1177700	640260	416300	524790	476010	468090	300770	424290	119120	89564	136670	169760	61079	44279	62735	67098	36663	65083	23598				By MS/MS	By MS/MS	By MS/MS	True;True;True;True;True;True;True;True;True;True;True;True;True;True;True;True	16	16	16	22.5	22.5	22.5	108.82	0	89.96	865430000	81	NaN	NaN
657580	1067800	373330	326540	315010	649450	783280	809610	613590	711600	965730	775420	641440	619030	1002300	488470	911690	974700	775480	1258500	196670	160650	92674	111350	123850	196420	138550	246760	168830	306600				By MS/MS	By MS/MS	By MS/MS	True;True;True;True;True;True;True;True;True;True;True	11	11	11	49.3	49.3	49.3	17.542	0	21.576	865130000	104	NaN	NaN
295310	202950	236540	243610	234260	214220	181420	842080	172760	444970	486260	672490	794910	317440	482600	381220	459120	219640	289840	177910	243180	124560	217340	126840	156400	139700	141930	145260	345190	94432				By MS/MS	By MS/MS	By MS/MS	True;True;True;True;True	5	5	5	37.3	37.3	37.3	17.444	0	12.066	864970000	39	NaN	NaN
814820	918350	334710	294870	256510	2217700	825400	906300	1972600	332640	1132400	1132000	257680	692260	973410	1104000	1383500	2639600	366980	576080	246650	252880	84185	252600	105640	138530	209960	156580	73536	165680				By MS/MS	By MS/MS	By MS/MS	True;True;True;True;True;True;True	7	7	6	79.3	79.3	72.4	10.044	0	12.269	862670000	28	NaN	NaN
562270	586520	447210	387440	296050	534220	566930	486620	492860	456050	939320	1033100	635540	905640	837460	785480	1236900	1163900	833950	936650	103070	98472	77972	82801	85158	76347	112330	113880	92528	120140				By MS/MS	By MS/MS	By MS/MS	True;True;True;True;True;True;True;True;True;True;True;True;True;True;True	15	15	15	63.5	63.5	63.5	28.147	0	50.199	858250000	77	NaN	NaN
483760	831330	469890	457140	254590	619420	610950	376550	532160	493700	1026200	1050700	1770200	653640	1110100	678720	1251400	1061400	702780	1367700	284430	250520	182230	275940	246930	303490	291440	266680	182690	104840				By MS/MS	By MS/MS	By MS/MS	True;True;True;True;True;True;True;True;True;True;True;True;True;True;True;True;True;True;True;True;True;True;True;True;True;True;True;True;True;True;True;True;True;True;True;True;True;True;True;True	40	40	38	28.6	28.6	27.5	174.97	0	84.679	856610000	129	NaN	NaN
912830	709330	497180	302990	506530	867430	731550	740560	756670	370380	1380500	870750	501100	1051400	993730	1053400	1715000	1927800	1429100	1062400	247440	280880	195210	223400	187190	225320	204230	283640	209240	242080				By MS/MS	By MS/MS	By MS/MS	True;True;True;True;True;True	6	6	6	40.5	40.5	40.5	13.802	0	64.204	855910000	58	NaN	NaN
654780	768780	517120	453130	239000	636510	795090	536350	583480	643430	927640	829580	470370	582400	755070	520040	1117400	922890	815090	1286000	282550	248440	209690	245280	233190	421890	353030	337040	228120	302760				By MS/MS	By MS/MS	By MS/MS	False;False;False;False;False;False;False;True;True;True;True;True;True;True;True;True;True;True;True;True;True;True;True;True;True;True	26	19	19	41.7	29.3	29.3	69.086	0	49.369	853020000	82	NaN	NaN
477500	820670	870320	410080	2192400	354780	351810	394940	847680	544750	572980	1025600	1039800	1030900	598790	921930	724740	297750	496360	122170	75982	154580	146320	136050	58266	57015	34261	22710	12291	11104				By MS/MS	By MS/MS	By MS/MS	True;True;True;True;True;True;True;True;True;True;True;True;True;True;True;True;True;True;True;True;True	21	21	20	42.2	42.2	40.2	77.134	0	163.69	849780000	89	NaN	NaN
382760	371590	307390	245980	290390	357480	320220	280000	350290	259790	1121000	1217600	802210	1115700	1062800	888830	1625000	1073300	1217700	1067700	381130	399750	320030	348400	302430	343240	370860	363920	300290	379960				By MS/MS	By MS/MS	By MS/MS	True;True;True;True;True;True;True	7	7	7	30.7	30.7	30.7	18.72	0	21.444	849180000	46	NaN	NaN
268340	356260	148300	172610	145100	229630	265220	351580	329790	290280	864690	836000	472750	954810	835440	613180	1179100	999750	869190	1060400	409580	420290	334710	277790	373390	439690	405060	471430	378890	447710				By MS/MS	By MS/MS	By MS/MS	True;True;True;True;True;True;True;True;True;True;True;True;True	13	13	12	46.7	46.7	43.3	26.788	0	26.162	848760000	78	NaN	NaN
545790	467910	350840	257110	163020	405960	475540	373820	380080	568250	765670	839150	570140	764970	696250	538570	1213000	1310500	732200	743030	215390	194930	237910	161190	219990	163720	293760	400910	196900	127570				By MS/MS	By MS/MS	By MS/MS	True;True;True;True;True;True;True;True;True;True;True	11	11	11	42.1	42.1	42.1	29.126	0	124.79	848750000	63	NaN	NaN
223200	550490	283670	124170	515160	149460	238340	114740	268820	147890	466810	1217200	933840	290560	326400	389260	300700	144890	439180	124710	135830	235980	217340	170540	140260	163810	89315	57378	40930	31161				By MS/MS	By MS/MS	By MS/MS	True;True;True;True;True;True;True;True;True;True;True;True	12	12	12	13	13	13	114.54	0	26.715	846320000	81	NaN	NaN
731150	735010	560330	682960	420840	575790	676800	601830	645360	652190	870800	965880	774690	844290	1005700	689950	904540	859280	1047000	1358600	303460	241290	262650	241540	291030	209110	264280	393250	269080	372870				By MS/MS	By MS/MS	By MS/MS	False;False;False;False;False;True;True;True;True;True;True;True;True;True;True;True;True;True;True;True;True;True;True	23	18	17	29.4	22.7	21.5	85.018	0	53.445	844830000	79	NaN	NaN
518680	793490	405720	569830	355870	436000	530210	478290	568300	579650	571640	622250	221790	322850	558220	427010	611000	798470	388750	580150	144520	135830	73780	96637	101800	92781	113040	117390	106500	219420				By MS/MS	By MS/MS	By MS/MS	True;True;True;True;True;True	6	6	6	34.9	34.9	34.9	13.696	0	8.2024	843010000	33	6	6
697380	819670	179220	184040	264290	1098100	594670	661300	1033000	778790	918060	836490	431970	1339900	945670	506700	1221600	461460	826540	880040	240980	242660	249340	117330	207240	276910	244870	425200	251000	292300				By MS/MS	By MS/MS	By MS/MS	True;True;True;True;True;True;True;True	8	8	6	43	43	30.4	18.311	0	34.889	834690000	36	NaN	NaN
709680	822840	502720	722690	185000	821750	792080	771880	665330	491890	714630	607040	361860	566550	491580	456210	897300	1051200	726150	708900	217850	283250	129890	181550	189570	162680	193860	207580	185770	234580				By MS/MS	By MS/MS	By MS/MS	True;True;True;True;True;True;True;True;True;True;True;True;True;True;True;True;True;True;True	19	19	19	27.1	27.1	27.1	82.682	0	48.757	829530000	88	NaN	NaN
201570	260270	187100	190810	138300	206570	178440	91185	244630	196520	630300	967490	382460	822470	1677000	478960	826900	525030	695850	379090	137800	157810	119160	151650	124090	94023	74557	69710	97599	63466				By MS/MS	By MS/MS	By MS/MS	True;True;True;True;True;True;True;True	8	8	8	32.5	32.5	32.5	39.289	0	66.092	829230000	35	NaN	NaN
604970	677170	517250	463340	306510	594010	699820	620430	570870	523510	771210	764840	579060	564880	559690	536170	887100	760570	740660	983690	272280	258460	195130	232490	227660	272770	258940	355230	226240	299450				By MS/MS	By MS/MS	By MS/MS	True;True;True;True;True;True;True;True;True;True;True;True	12	12	12	30.6	30.6	30.6	42.945	0	24.563	828990000	76	NaN	NaN
905450	1168900	567320	701640	397560	823600	978110	987070	798130	878100	1259200	1124600	748970	892310	1095200	698220	1344700	1391000	984130	1611200	134270	112380	92930	102070	116460	135220	134630	180150	138170	227060				By MS/MS	By MS/MS	By MS/MS	True;True;True;True;True;True	6	6	6	56.3	56.3	56.3	15.55	0	25.781	820310000	28	NaN	NaN
412430	448820	446150	347100	538620	306980	339890	243800	451470	271550	485470	602910	670670	602640	512240	519870	622760	428170	518640	404990	202150	230160	232700	247540	185910	176540	143840	157240	145100	161970				By MS/MS	By MS/MS	By MS/MS	True;True;True;True;True;True;True;True;True;True;True	11	11	11	31.8	31.8	31.8	37.478	0	40.058	816020000	56	NaN	NaN
358770	514450	318820	397390	274210	546000	275840	354230	544960	503640	509170	996240	276200	592770	759650	339130	715050	278290	389960	419040	230150	249220	216750	240710	112280	109010	149460	232080	236450	57723				By MS/MS	By MS/MS	By MS/MS	True;True;True;True;True;True;True;True;True;True	10	10	10	33	33	33	38.498	0	95.269	815900000	77	NaN	NaN
455470	630800	433700	307320	387210	535930	430780	338800	496540	411990	986160	930260	526700	566440	603550	558500	1106700	914580	738060	855140	245620	257660	210040	237160	190980	245320	258260	172000	205550	321580				By MS/MS	By MS/MS	By MS/MS	True;True;True;True;True;True;True;True;True;True;True;True;True;True;True;True;True;True;True;True;True;True;True	23	23	23	43.4	43.4	43.4	45.098	0	45.398	815420000	101	NaN	NaN
350290	488310	355850	356640	268300	321260	341330	272700	356610	359800	794840	889390	824510	831300	781750	756850	1092700	858650	921890	642030	151600	162260	137290	150020	128220	132350	116470	149400	137100	153840				By MS/MS	By MS/MS	By MS/MS	True;True;True;True;True;True;True;True;True;True;True;True;True;True;True;True;True;True;True;True;True;True;True	23	23	12	18.8	18.8	10.2	145.18	0	42.963	815280000	91	NaN	NaN
697650	707050	523510	478350	314050	661000	667300	567530	642510	594160	653910	717480	486810	593600	601360	487860	897070	868880	614450	685970	358320	285980	295730	275710	311190	270210	319870	385020	336600	412980				By MS/MS	By MS/MS	By MS/MS	True;True;True;True;True;True;True;True;True;True;True	11	11	11	47.2	47.2	47.2	27.887	0	23.07	814080000	70	NaN	NaN
658590	972380	577100	637260	385470	610460	697990	524690	603000	600630	715850	727650	446510	520680	668000	488580	722510	744510	471140	915260	309910	250220	199140	261900	236730	232380	221000	352760	209820	457710				By MS/MS	By MS/MS	By MS/MS	True;True;True;True;True;True;True	7	7	7	54.4	54.4	54.4	11.428	0	20.379	813860000	67	NaN	NaN
428360	717910	488010	404330	228770	318870	663340	677030	589770	468600	528030	777750	193170	610400	357120	511110	517360	639340	448280	267050	191700	207410	144500	160960	168270	161250	151420	126660	153410	111640				By MS/MS	By MS/MS	By MS/MS	True;True;True;True;True;True;True;True;True;True;True;True;True;True;True;True;True;True;True;True;True;True;True;True;True;True;True;True;True;True;True;True;True;True	34	34	34	21.3	21.3	21.3	214.84	0	155.94	812700000	143	NaN	NaN
368450	431560	373750	263270	337880	404910	395510	249810	395170	240720	724560	773610	664880	660120	626720	627530	1070700	805500	639350	636310	125670	201930	118470	149980	131770	128280	127880	85979	96319	85275				By MS/MS	By MS/MS	By MS/MS	True;True;True;True;True;True;True;True;True;True;True;True;True	13	13	13	34.1	34.1	34.1	36.837	0	43.208	809780000	63	NaN	NaN
211570	341070	150020	164140	84456	265510	247000	157100	248830	253330	590140	553610	271350	319950	758660	357470	782580	658260	530990	565810	128780	123210	84123	113140	92348	139610	119450	134300	73202	137640				By MS/MS	By MS/MS	By MS/MS	TRUE	1	1	1	5.8	5.8	5.8	16.276	0.0042669	1.933	808190000	10	NaN	NaN
699910	977330	860390	670220	897370	553690	719730	779450	660130	616980	994900	1249500	997720	1049700	1070600	991450	1215900	845040	1004800	476210	361540	413380	421220	394120	294850	348450	269340	311540	265340	223900				By MS/MS	By MS/MS	By MS/MS	True;True;True;True;True;True;True;True;True;True;True;True;True;True;True;True	16	16	10	47.9	47.9	30.9	42.123	0	39.226	806580000	76	NaN	NaN
334680	680940	174680	444960	568410	120610	127310	74644	252060	251650	780760	719010	4792200	1004700	727800	810870	503620	306470	1028400	239320	227870	351150	297310	177040	225380	199770	158350	139510	160970	63521				By MS/MS	By MS/MS	By MS/MS	True;True;True;True;True;True;True;True;True;True;True;True;True	13	13	13	17.8	17.8	17.8	101.39	0	96.434	805020000	64	NaN	NaN
430830	719620	415310	171990	77354	1276400	597010	101010	607460	267170	862880	794210	90418	322910	2680000	853710	1726300	1251700	220250	106260	226380	445200	78331	711940	184920	103240	208020	48887	29748	50429				By MS/MS	By MS/MS	By MS/MS	True;True;True;True;True;True;True;True;True;True;True;True;True	13	13	13	37.3	37.3	37.3	34.328	0	26.547	803750000	73	NaN	NaN
352190	350300	270800	237440	221930	290240	331030	304560	341770	304910	907640	946440	550430	809710	820480	742860	1232900	1080800	861750	886990	190270	194090	172000	179190	195170	159930	215650	241790	177440	286350				By MS/MS	By MS/MS	By MS/MS	True;True;True;True;True;True;True;True;True	9	9	9	46.5	46.5	46.5	26.411	0	82.77	801920000	73	NaN	NaN
231500	316390	281190	137340	498520	146490	200800	269310	231430	207260	787900	928090	1688800	745250	882440	971640	1134700	545740	897370	501870	68546	79764	86933	83481	56905	65311	50392	58385	59476	25313				By MS/MS	By MS/MS	By MS/MS	True;True;True;True;True;True;True;True;True;True;True;True	12	12	12	59.3	59.3	59.3	28.772	0	93.839	801180000	54	12	12
243370	278860	136020	151490	110350	187880	280370	312050	214130	260550	672190	697570	276870	612750	577380	385810	706890	583640	622510	774740	192050	121280	118410	107550	164730	265790	242170	203300	238110	224060				By MS/MS	By MS/MS	By MS/MS	True;True;True;True;True;True;True;True;True;True;True;True;True;True;True	15	15	15	56	56	56	35.554	0	43.239	796230000	57	NaN	NaN
823110	512730	261570	306220	76179	971500	776980	726840	586020	392100	1073200	534260	112170	511840	599720	599680	1355300	1705900	1430100	1834900	191290	204000	72835	154760	178360	189530	196780	193750	143670	546680				By MS/MS	By MS/MS	By MS/MS	True;True;True;True;True;True;True;True;True;True	10	10	10	44	44	44	19.863	0	79.096	795850000	59	NaN	NaN
521510	696760	321550	371630	225130	563780	522920	480100	453190	479350	920730	754720	567330	602720	741040	426420	851510	1013800	632150	1365100	654370	566960	316330	408130	520080	653630	474260	858380	635870	1210800				By MS/MS	By MS/MS	By MS/MS	True;True;True;True;True	5	5	5	29.4	29.4	29.4	15.807	0	9.2842	792650000	44	NaN	NaN
951060	2144300	450860	689620	179920	2833500	1920900	279360	1816000	143230	1118100	1265300	295280	576070	495390	1057600	1753200	1346200	371130	435360	300700	791260	114640	544500	172800	192070	293340	79764	31393	29474				By MS/MS	By MS/MS	By MS/MS	True;True;True;True;True;True;True;True;True;True;True;True;True;True;True;True;True;True;True	19	19	19	46.8	46.8	46.8	49.885	0	94.159	789840000	104	NaN	NaN
131260	179780	131050	119240	82764	126900	157060	122860	128310	118800	224330	249860	207120	172400	231730	174810	286120	226830	171610	277330	55879	54126	38576	45704	53700	33491	48106	35398	38078	52731				By MS/MS	By MS/MS	By MS/MS	True;True;True;True;True;True;True	7	7	5	17.7	17.7	12.9	46.939	0	11.122	789090000	31	NaN	NaN
530410	647950	422240	334090	336570	438550	508420	407530	496520	499750	764990	792880	593800	697240	632590	583160	912610	783230	761530	1097100	257190	241230	214560	240960	226380	277910	266090	357990	244700	317890				By MS/MS	By MS/MS	By MS/MS	True;True;True;True;True;True;True;True;True;True;True;True;True;True;True;True;True;True;True;True;True;True;True;True;True	25	25	25	27.7	27.7	27.7	107.78	0	56.943	787610000	88	NaN	NaN
163520	236260	188090	156070	403510	80007	139010	162080	189990	200340	66585	91326	110030	62545	69407	67204	51756	30939	64255	21207	73140	87679	106830	75667	49531	56741	40109	45534	51303	20018				By MS/MS	By MS/MS	By MS/MS	True;True	2	2	2	2.7	2.7	2.7	75.849	0.0026645	2.2462	785940000	21	NaN	NaN
450570	741890	334680	301970	124480	643700	532870	373930	451810	235660	867860	770070	364130	581680	702660	530280	1149200	976000	607980	1580000	126010	166460	63934	108600	97862	72965	153270	130230	64330	105740				By MS/MS	By MS/MS	By MS/MS	True;True;True;True;True;True;True;True;True;True;True;True;True;True;True;True;True;True;True;True;True;True;True;True;True;True;True;True;True	29	29	29	24.9	24.9	24.9	134.55	0	60.028	785570000	100	NaN	NaN
76187	84623	66183	56829	49783	69030	78424	82221	69708	57527	405170	482440	422430	353630	371720	343000	515760	503460	393370	484960	10222	10763	7897	10708	7734.3	9703.6	10822	13225	9434.4	11601				By MS/MS	By MS/MS	By MS/MS	False;False;False;False;False;False;False;False;False;False;False;False;False;False;False;False;False;False;False;False;False;False;True	23	1	0	56.8	2.9	0	50.151	0	3.5253	782920000	17	NaN	NaN
504940	520100	391610	365060	245380	479650	544360	457760	447100	427760	975620	1035100	674220	741840	758400	671730	1224600	1039200	963840	1309400	338930	316220	233260	273770	286250	329790	317940	417850	278450	418040				By MS/MS	By MS/MS	By MS/MS	True;True;True;True;True;True;True;True;True;True;True;True;True;True;True;True;True	17	17	17	41.9	41.9	41.9	47.463	0	53.73	781980000	69	NaN	NaN
609390	823140	474270	499850	228460	562200	672830	563180	538960	628720	1038000	962390	700370	732200	1103100	739140	1131000	1122200	1052000	1491800	249340	255400	162740	192780	214800	254180	185880	239570	209570	483630				By MS/MS	By MS/MS	By MS/MS	True;True;True;True;True;True;True;True;True;True;True;True;True;True;True;True;True;True;True;True;True;True;True;True;True;True;True;True;True;True;True;True;True;True;True;True;True;True;True;True;True;True;True;True;True;True;True;True	48	48	48	19.7	19.7	19.7	292.75	0	100.51	779670000	171	48	48
283110	435100	216320	240090	267080	215740	281150	175380	308690	257610	403840	441970	271080	393180	309060	334330	478670	428930	341570	375130	241280	233000	161940	256310	220930	201960	178430	326110	156180	338940				By MS/MS	By MS/MS	By MS/MS	True;True;True;True;True;True;True;True;True;True;True;True;True	13	13	13	37.8	37.8	37.8	35.786	0	23.852	778620000	74	NaN	NaN
459280	600220	286170	338790	186510	401050	473370	440220	373320	398740	1026800	968760	904870	812270	930410	661180	1134400	1107700	820740	1231100	318660	262230	196110	221550	229990	309560	269480	352040	277560	439320				By MS/MS	By MS/MS	By MS/MS	True;True;True;True;True;True;True	7	7	7	42.5	42.5	42.5	18.565	0	12.546	776940000	58	NaN	NaN
621430	819400	449410	498650	494100	506250	597700	441510	524650	511190	723910	741750	400870	662490	788010	577710	733490	752720	607580	907510	259490	258160	185150	250200	244000	216440	229680	287820	157280	337570				By MS/MS	By MS/MS	By MS/MS	True;True;True;True;True;True;True;True;True;True;True;True;True	13	13	13	20	20	20	72.691	0	29.813	775810000	88	NaN	NaN
525560	828240	414770	557150	159970	434470	646500	517570	484560	520480	1163700	934510	456050	840130	868540	601250	1157300	1135400	978390	1183100	283830	280520	216890	241010	286460	330130	369380	390050	327750	341850				By MS/MS	By MS/MS	By MS/MS	True;True;True;True;True;True;True;True	8	8	8	26.7	26.7	26.7	24.614	0	17.839	774010000	52	NaN	NaN
498970	638430	519150	286740	458950	705490	455620	457290	622830	242470	997120	1251500	756840	1309500	872370	1053800	1699000	1179700	966880	552950	199460	457350	186430	322890	286020	91323	208790	74547	110270	135300				By MS/MS	By MS/MS	By MS/MS	True;True;True;True;True;True;True;True;True;True;True;True	12	12	12	42.9	42.9	42.9	28.048	0	22.336	771390000	74	12	12
404140	708760	231230	239580	86617	534520	524450	391890	468000	218650	817060	624680	151420	383570	687110	567600	1018500	1150200	730270	1030100	128010	155960	36276	153230	127050	69850	89504	219760	52762	195680				By MS/MS	By MS/MS	By MS/MS	True;True;True;True;True;True;True;True;True;True;True;True	12	12	12	42.2	42.2	42.2	44.292	0	108.39	768310000	69	NaN	NaN
315660	344630	286950	436470	661850	170240	132130	250190	390310	545740	437880	575750	739270	789820	486330	744970	406210	411480	508160	179480	151890	216720	276720	133080	66485	57329	43874	82371	115460	38991				By MS/MS	By MS/MS	By MS/MS	True;True;True;True;True;True;True;True;True;True;True;True;True;True	14	14	14	40.5	40.5	40.5	52.387	0	154.81	767280000	88	NaN	NaN
621060	888330	710690	594090	509270	571700	579780	517810	681880	612130	519430	646990	485840	478460	562310	459750	706340	600040	529660	531890	205250	241850	191620	212370	160980	214920	188650	163970	185620	201510				By MS/MS	By MS/MS	By MS/MS	True;True;True;True;True;True;True;True;True	9	9	6	58.8	58.8	44	23.482	0	112.75	766690000	66	NaN	NaN
959250	1507000	1022100	873270	853910	829910	1153400	845920	955180	1002000	1049500	1173900	827300	1006400	1308500	1102700	1381000	1010400	1035200	764340	259870	228920	212790	265250	222750	258680	240900	216490	226940	207730				By MS/MS	By MS/MS	By MS/MS	True;True;True;True;True;True;True;True;True;True;True;True;True;True	14	14	14	61.7	61.7	61.7	25.565	0	28.955	766450000	66	NaN	NaN
296620	364190	229550	247040	127280	264640	297450	266130	230910	262370	552300	504320	306180	436660	488680	343930	697820	681270	439110	632300	250280	233570	196210	193750	208380	292940	236290	304610	260320	379530				By MS/MS	By MS/MS	By MS/MS	True;True;True;True;True;True;True;True	8	8	8	67	67	67	12.784	0	59.327	766000000	65	NaN	NaN
301530	331920	206240	304380	274540	261120	216490	271160	324800	312670	571530	710290	407300	377920	682910	417720	641440	807350	778840	593090	187010	209820	112760	147870	136310	160280	123050	207010	158910	218710				By MS/MS	By MS/MS	By MS/MS	True;True;True;True;True;True;True;True;True	9	9	9	4.3	4.3	4.3	228.52	0	20.082	764850000	32	NaN	NaN
564250	624910	616940	372670	949630	509750	506570	428180	760140	485980	780930	1322200	820460	925840	695210	790540	1087800	607140	744520	428520	638750	911590	736660	762130	517200	583370	511510	343650	493940	719640				By MS/MS	By MS/MS	By MS/MS	True;True;True;True;True;True;True	7	7	7	25.3	25.3	25.3	30.315	0	46.306	762270000	54	NaN	NaN
335390	589140	173680	446730	420510	137550	140760	260810	203950	327760	430580	1492900	1048200	447880	510600	488370	467900	192550	743860	166630	223180	215860	666310	163070	216170	222340	192720	102370	113360	85099				By MS/MS	By MS/MS	By MS/MS	True;True;True;True;True;True;True;True;True;True;True;True	12	12	12	22.5	22.5	22.5	63.173	0	38.607	756570000	79	NaN	NaN
432270	809610	554230	546720	999040	314100	270820	351760	504640	574410	461890	826110	851530	609770	507430	413740	416580	250860	397510	162030	214100	192430	271230	187080	168120	158710	160650	164440	87327	41161				By MS/MS	By MS/MS	By MS/MS	True;True;True;True;True;True;True;True;True;True;True;True;True;True;True;True;True;True;True;True;True;True	22	22	22	27.2	27.2	27.2	104.77	0	66.919	756020000	72	NaN	NaN
600200	799630	318430	442610	211260	570820	641750	450770	416770	419660	568050	465870	277160	319120	484110	299970	658270	863320	368070	1075200	141460	100500	78659	97513	115930	93565	130140	196990	112440	331220				By MS/MS	By MS/MS	By MS/MS	True;True	2	2	2	25.3	25.3	25.3	10.264	0	11.707	755470000	22	NaN	NaN
455360	654410	695470	329730	1399800	334610	320280	338200	733590	370790	440690	700420	641830	544350	414610	607460	422340	273010	356890	98237	419680	582550	429030	489320	220910	292750	193840	162350	164310	188210				By MS/MS	By MS/MS	By MS/MS	False;False;False;True;True;True;True;True;True;True;True	11	8	8	66.3	45.8	45.8	18.736	0	23.853	755470000	42	NaN	NaN
398780	523250	252370	316500	250830	406380	421290	333170	248770	346780	500860	477210	237980	384010	517640	364480	521990	681110	425830	675520	90785	88426	66192	77614	89951	85407	89793	57067	60877	167340				By MS/MS	By MS/MS	By MS/MS	True;True;True;True;True;True;True;True;True;True;True;True;True;True;True	15	15	15	37.6	37.6	37.6	50.054	0	46.239	754420000	89	NaN	NaN
691280	758680	709420	552900	616360	510910	490270	916480	727350	778070	799180	1231700	941000	1075900	756310	811180	1056700	767900	945390	365820	286020	301060	372710	238720	273650	207190	229660	235160	303390	120110				By MS/MS	By MS/MS	By MS/MS	True;True;True;True;True;True;True;True;True;True;True;True;True;True;True;True;True;True;True;True;True;True;True;True;True;True;True;True;True	29	29	24	34.8	34.8	30.6	104.36	0	89.948	753870000	93	NaN	NaN
380420	439920	371730	368800	331300	383980	360650	339440	417340	409300	716250	901950	629120	657530	683420	617590	875670	722950	682120	718610	203300	227910	200060	207980	175460	183940	172990	173470	188400	217430				By MS/MS	By MS/MS	By MS/MS	True;True;True;True;True;True;True;True;True;True;True;True;True;True;True;True;True;True;True;True;True;True;True;True;True;True;True;True;True;True;True	31	31	31	27.5	27.5	27.5	139.09	0	140.88	753220000	103	NaN	NaN
273570	395620	218480	221080	166040	247840	297180	180520	268790	260300	461160	426950	197790	377800	401440	281850	425070	617350	366050	567260	109270	87261	54847	54763	92568	91682	93526	181340	82463	237530				By MS/MS	By MS/MS	By MS/MS	True;True;True;True;True;True;True;True;True;True	10	10	10	54	54	54	26.923	0	67.882	752310000	64	NaN	NaN
161340	252540	116870	82013	105530	128590	169260	132760	221160	145480	577180	579680	276000	739350	344220	488430	786200	629150	504030	596660	152640	193270	112240	101810	142970	152530	170080	156550	153690	145880				By MS/MS	By MS/MS	By MS/MS	False;False;True;True;True;True;True;True;True;True;True	11	9	9	45.1	34.7	34.7	30.85	0	28.59	751540000	54	11	9
526240	606700	638080	521240	653960	640960	401110	348370	843340	617190	838620	1454200	952530	920890	1985100	866620	884470	457530	606570	639050	265060	275100	222620	251110	134740	124220	189980	174550	180750	97476				By MS/MS	By MS/MS	By MS/MS	True;True;True;True;True;True;True;True;True;True;True;True;True;True	14	14	14	43.1	43.1	43.1	41.924	0	48.939	751190000	58	NaN	NaN
427970	589720	278010	194510	106280	744530	542380	300010	502530	190430	836220	599450	144720	381990	387130	560280	1491700	1298900	741530	1269000	309860	388250	121610	324160	231640	394460	434050	278780	131890	379510				By MS/MS	By MS/MS	By MS/MS	True;True;True;True;True;True;True;True;True;True;True;True;True;True;True;True;True;True;True;True	20	20	20	47.5	47.5	47.5	53.879	0	49.475	749970000	89	NaN	NaN
667190	727780	547110	564240	307010	621510	679980	563530	625260	630130	695170	689230	469280	517910	535110	428030	817620	749510	583630	728250	466590	421920	351140	398060	439790	478920	447960	442090	403500	675740				By MS/MS	By MS/MS	By MS/MS	True;True;True;True;True;True;True;True;True;True;True;True;True;True;True;True;True;True;True;True;True	21	21	21	23	23	23	104.1	0	31.57	749110000	92	NaN	NaN
454910	717130	232050	309600	65827	682070	525830	384800	911680	138180	340690	206730	8759.7	90581	366410	175610	511530	736540	135590	355840	118200	102720	15565	163020	38266	191380	97609	120020	39953	57443				By MS/MS	By MS/MS	By MS/MS	True;True;True;True;True;True	6	6	6	13.9	13.9	13.9	53.688	0	15.902	749050000	39	6	6
383940	241430	186360	763430	361140	172720	107910	1685600	312780	674330	606010	600010	858950	446220	783040	509300	316830	219610	1066300	252230	193960	141280	90002	72827	71672	51312	114600	106760	467450	35477				By MS/MS	By MS/MS	By MS/MS	True;True;True;True;True;True;True;True;True;True;True;True;True;True;True;True;True;True;True;True	20	20	20	18.4	18.4	18.4	126.57	0	57.041	748760000	111	NaN	NaN
651860	864530	596450	595770	551670	524610	593900	504040	564210	603800	583580	583870	349890	515040	512320	429230	626000	551140	405600	632100	173890	175370	128940	168500	148540	141490	139360	218900	124820	272060				By MS/MS	By MS/MS	By MS/MS	True;True;True;True;True;True;True	7	7	7	24.7	24.7	24.7	30.658	0	33.027	748750000	65	NaN	NaN
826250	871380	315040	303390	59970	512320	619110	502310	456100	311660	752560	310470	98906	256330	399680	290340	1000800	1193200	218790	454370	311090	98604	72274	104790	200580	667410	564290	121490	168290	1616900				By MS/MS	By MS/MS	By MS/MS	True;True;True;True;True;True;True;True;True;True;True;True;True;True	14	14	14	22.8	22.8	22.8	69.141	0	34.806	748670000	70	NaN	NaN
323660	418280	250010	155710	148450	269230	342240	259480	315170	173670	646490	519000	303940	622510	701330	511600	870000	1218700	657710	499870	134170	172790	109970	123290	134880	120340	111320	82463	80272	167170				By MS/MS	By MS/MS	By MS/MS	True;True;True;True;True;True;True;True;True;True;True	11	11	11	54.4	54.4	54.4	28.048	0	29.618	747380000	76	11	11
321620	477740	263000	347330	136120	266160	355100	223990	295610	249750	761260	826980	565340	621400	958320	537510	901160	1111700	628730	912730	277800	214120	218580	206840	235780	262070	277710	296690	249760	315800				By MS/MS	By MS/MS	By MS/MS	True;True;True;True;True;True;True;True;True;True;True;True	12	12	12	30.5	30.5	30.5	46.48	0	34.033	745210000	77	NaN	NaN
376580	546760	273320	339410	158080	346130	393130	341860	351320	399590	812040	789170	427030	605170	650890	419840	914810	796960	752870	1058600	366140	382220	358320	285160	336500	368140	364630	436000	331260	377520				By MS/MS	By MS/MS	By MS/MS	True;True;True;True;True;True;True;True;True;True;True;True;True;True;True;True;True;True;True;True;True;True;True;True;True	25	25	25	20.2	20.2	20.2	145.83	0	70.076	742690000	93	NaN	NaN
235710	343440	93251	143770	106040	254310	250960	234450	228280	258690	569450	614350	486480	526290	589220	303640	484740	670550	589810	652750	344800	285410	161750	191160	255650	377570	260100	438890	318970	673830				By MS/MS	By MS/MS	By MS/MS	True;True;True;True;True;True;True;True	8	8	8	31.1	31.1	31.1	23.134	0	38.389	741980000	39	NaN	NaN
344430	449220	468470	253900	24893	721670	487600	320100	510700	86734	846170	663200	108410	1042500	413510	829270	1383700	1448000	660310	925600	139050	189250	52290	142400	93908	101040	183750	101440	79307	91455				By MS/MS	By MS/MS	By MS/MS	True;True;True;True;True;True;True;True;True	9	9	8	37.6	37.6	33.9	24.608	0	144.61	738110000	57	NaN	NaN
303260	379130	300280	242450	226600	327710	313300	243440	387260	269250	612640	718830	410880	589780	635040	450560	711760	707230	603550	567870	304290	305000	210600	254360	256170	257500	236120	276200	256670	286200				By MS/MS	By MS/MS	By MS/MS	True;True;True;True;True;True;True;True;True;True;True;True;True;True;True;True;True;True;True	19	19	19	40	40	40	63.472	0	55.794	737060000	76	19	19
223220	288450	165590	153630	127290	170880	228900	122740	178220	193230	617120	744880	376160	549930	726070	509500	724640	846120	473450	428810	178850	211960	116420	155350	275050	227840	197380	216510	141640	308630				By MS/MS	By MS/MS	By MS/MS	True;True;True;True;True;True;True;True;True;True;True;True;True;True;True;True	16	16	16	44.3	44.3	44.3	50.576	0	59.414	736220000	71	NaN	NaN
480230	567370	547580	351120	658800	398240	408590	451720	490360	438170	753690	921180	839360	755550	649990	727310	838190	664230	736290	597350	224990	252510	218520	204170	153560	187190	144690	158680	151560	214930				By MS/MS	By MS/MS	By MS/MS	True;True;True;True;True;True;True;True;True;True;True;True;True;True	14	14	14	59.2	59.2	59.2	28.864	0	69.082	735880000	57	NaN	NaN
189420	246050	80342	90054	74674	226700	215570	112590	230640	114650	242690	193680	56746	168240	262760	156490	230800	330550	264240	367560	204960	239080	95042	202740	181590	248630	278620	238420	151080	210880				By MS/MS	By MS/MS	By MS/MS	False;False;False;False;False;False;False;False;True	9	1	1	58.5	11.4	11.4	13.519	0	124.19	735580000	19	9	1
23038	33992	30275	54979	10046	12516	5546.8	22171	5662.5	32964	35476	40190	56202	74989	74695	37467	27914	8959.3	73145	8236.7	0	0	0	0	0	0	0	0	0	0				By MS/MS	By MS/MS		True;True;True	3	3	3	5.6	5.6	5.6	44.883	0.0010797	2.6082	731180000	5	NaN	NaN
388600	448180	335400	212900	232160	309030	381560	284780	390430	315660	530110	530270	445620	540040	431490	528210	732120	718010	731940	732810	155380	182500	135890	158240	157770	129860	127560	207420	122140	129180				By MS/MS	By MS/MS	By MS/MS	True;True;True;True;True;True;True;True;True;True;True;True;True;True;True;True	16	16	16	46.7	46.7	46.7	45.803	0	84.45	730100000	71	NaN	NaN
733070	864510	511260	529110	252560	704240	739780	706210	569090	631660	1274900	1196000	320100	922130	1103600	687330	1450000	1449000	905360	1600400	429790	338360	251310	295810	332770	425660	397590	472960	386960	680510				By MS/MS	By MS/MS	By MS/MS	True;True;True;True;True;True	6	6	6	32.3	32.3	32.3	21.863	0	27.877	726720000	57	NaN	NaN
643750	690570	518310	441810	402970	604670	630500	528680	565250	560250	684050	660650	608320	509130	625300	494130	904390	782670	606110	1005000	340010	366370	293460	341040	256490	433950	365710	315070	227380	229370				By MS/MS	By MS/MS	By MS/MS	True;True;True;True;True	5	5	2	31.4	31.4	13.8	21.525	0	14.172	724660000	36	NaN	NaN
580420	853650	146090	196990	65551	501900	882360	291380	307520	204190	986820	343790	71755	369970	213230	377380	567130	1044700	744140	3847300	419590	409080	61439	223240	493750	439020	724760	312580	221730	854450				By MS/MS	By MS/MS	By MS/MS	True;True;True;True;True;True;True;True;True;True;True;True;True;True;True;True	16	16	16	41.1	41.1	41.1	45.333	0	48.191	721020000	75	NaN	NaN
344320	426790	350440	256850	248910	314690	399990	382580	360050	342880	831970	943030	842830	756060	800120	707650	1062400	947410	1060600	1112500	156170	167130	124640	152150	151720	173730	154660	197600	137940	222750				By MS/MS	By MS/MS	By MS/MS	True;True;True;True;True;True;True;True;True;True;True;True;True;True;True;True;True;True	18	18	16	55.4	55.4	49	45.626	0	38.503	719200000	91	NaN	NaN
430940	594630	481260	461260	314470	546390	328070	171130	520120	302970	703640	758350	394040	692080	851550	500880	1081800	613350	887100	653450	164370	190800	137540	207280	163610	172280	126840	182020	122410	112350				By MS/MS	By MS/MS	By MS/MS	True;True;True;True;True;True;True;True;True;True;True;True;True;True;True;True;True;True;True;True;True;True	22	22	22	50.9	50.9	50.9	47.064	0	49.437	718340000	77	NaN	NaN
64514	68347	48298	39013	23023	57319	60273	35912	55851	44050	158050	150720	123150	125410	127210	123160	214660	225850	141930	172690	61389	72624	37879	53090	58253	42307	62150	67606	44366	43352				By MS/MS	By MS/MS	By MS/MS	True;True;True;True;True;True;True;True;True;True	10	10	10	51.2	51.2	51.2	23.354	0	21.588	717670000	30	NaN	NaN
478380	763270	305790	402510	318080	631860	443200	359910	500060	271820	1030100	893010	341840	723080	822400	702690	1140200	1837100	750380	1377800	121740	119170	57245	114630	112940	116410	116420	94419	75605	227640				By MS/MS	By MS/MS	By MS/MS	True;True;True;True;True;True;True;True;True;True;True;True;True;True;True;True;True;True;True;True	20	20	20	44.4	44.4	44.4	59.403	0	130.23	717340000	89	NaN	NaN
415250	490170	296040	294360	136840	411660	479550	448700	281270	251390	791090	657560	539960	632980	784360	607410	1141900	892100	869730	1237100	212370	225930	161480	193840	265060	331920	319080	304050	256510	272810				By MS/MS	By MS/MS	By MS/MS	True;True;True;True;True;True;True;True;True;True;True;True;True	13	13	13	39.1	39.1	39.1	37.709	0	35.45	715780000	65	NaN	NaN
365810	495760	308670	361000	305270	324510	349610	222490	321880	304920	568440	573890	408120	533950	578070	399670	560600	527710	470110	427320	163540	144810	121770	145270	148060	139330	134730	161800	108540	251980				By MS/MS	By MS/MS	By MS/MS	True;True;True;True;True;True;True;True;True;True;True;True;True	13	13	13	20.7	20.7	20.7	68.996	0	44.391	713980000	82	NaN	NaN
463620	504450	402120	341430	308970	444290	489260	419190	451890	399560	675240	729010	455770	552380	565230	499610	856750	722980	726670	896940	272480	288480	230500	277890	256770	315150	263770	359010	241360	324190				By MS/MS	By MS/MS	By MS/MS	True;True;True;True;True;True;True;True;True;True;True;True;True;True;True;True;True;True;True;True;True;True;True	23	23	23	55.9	55.9	55.9	48.633	0	84.831	712030000	116	NaN	NaN
725480	967650	605210	791080	367720	558060	619510	596100	848150	1237500	848500	1145600	395780	1055300	810160	474250	910920	606150	779020	595800	335330	292400	290560	190120	293950	276540	297850	530570	344680	303950				By MS/MS	By MS/MS	By MS/MS	True;True;True;True;True;True;True;True;True;True;True;True;True	13	13	5	38.1	38.1	12.3	50.67	0	115.76	710490000	62	NaN	NaN
241070	291430	199690	194500	204670	252380	242290	253190	261320	172400	543590	627220	279410	500040	425280	462980	712270	540390	453280	617220	224570	254380	151900	221920	168140	202670	183300	213310	172770	211010				By MS/MS	By MS/MS	By MS/MS	True;True;True;True;True;True;True;True;True;True;True;True;True	13	13	2	52.1	52.1	6.8	35.594	0	132.29	709440000	84	NaN	NaN
237960	341560	79753	494700	483590	71980	150440	289710	203250	439640	335180	699320	862220	480310	250850	349100	174760	115820	583340	143360	117740	59916	441410	54359	55860	49297	102000	48511	89202	11122				By MS/MS	By MS/MS	By MS/MS	True;True;True;True	4	4	2	32.5	32.5	13.7	12.943	0	7.6873	708590000	41	NaN	NaN
341540	296450	326970	181560	318770	325720	339280	618070	305170	453420	600020	807540	793440	312070	608150	887620	690660	436440	875150	531770	401790	466730	311790	363100	209300	418790	278440	247570	356790	464930				By MS/MS	By MS/MS	By MS/MS	False;False;False;False;False;False;False;False;False;False;False;False;False;False;False;False;False;False;False;False;False;False;False;False;False;True;True;True	28	3	3	56	8.8	8.8	32.722	0	8.4276	708130000	34	NaN	NaN
423200	488640	338840	293990	243960	384720	443060	398500	336720	344090	638620	700680	592470	573980	614920	637330	813200	690630	587670	798320	181430	180290	146450	160250	169410	185840	167130	211280	166260	270560				By MS/MS	By MS/MS	By MS/MS	True;True;True;True;True;True;True;True;True;True;True;True;True;True;True	15	15	15	44.1	44.1	44.1	36.112	0	43.397	708070000	73	NaN	NaN
356330	26713	16418	26216	18851	23152	350250	119030	34866	2756900	232700	9327.1	0	4154.7	7762.5	1361.6	5358.1	663.47	20267	11423	196320	22769	16716	24066	25876	1841100	49940	14261	38983	13500				By MS/MS	By MS/MS	By MS/MS	False;False;False;False;False;True;True;True;True;True;True;True;True;True;True;True;True;True;True;True;True;True;True;True;True;True;True;True;True;True;True;True	32	27	27	32.3	28.4	28.4	134.39	0	139.05	707670000	111	NaN	NaN
158950	151040	143320	74057	157110	136830	127980	97393	158390	122660	490960	540330	458150	438220	397170	457900	600190	524640	513770	605860	257850	330400	256630	264670	271210	259590	240830	242060	195270	319030				By MS/MS	By MS/MS	By MS/MS	True;True;True;True;True;True;True	7	7	7	55.7	55.7	55.7	14.121	0	25.998	707650000	25	NaN	NaN
535760	620550	440090	384150	305810	517630	569310	505780	567510	514810	613530	651550	435390	477980	507080	434600	719790	689410	677490	884380	193940	198480	128650	159010	174410	216940	174180	252010	160350	266650				By MS/MS	By MS/MS	By MS/MS	True;True;True;True;True;True;True;True;True;True;True;True;True;True;True;True;True	17	17	17	46.6	46.6	46.6	49.184	0	212.15	706130000	90	NaN	NaN
508490	627200	555360	410710	737110	422990	576230	367990	604960	461240	544190	644580	689720	732770	740030	637400	601050	472980	630770	429970	154550	172530	217070	202530	135130	144500	116680	119270	116990	113220				By MS/MS	By MS/MS	By MS/MS	False;False;False;True;True;True;True;True;True;True;True;True;True;True;True;True;True;True;True;True;True;True	22	19	19	30.9	27.4	27.4	85.182	0	60.79	704390000	82	NaN	NaN
580790	859770	444010	536280	223500	577770	530340	287240	507310	422930	547170	449040	465280	479600	1048900	389320	758310	671980	474450	586940	157280	181920	149890	181690	148890	171550	150020	173250	125390	89034				By MS/MS	By MS/MS	By MS/MS	True;True;True;True;True;True;True;True;True;True;True;True	12	12	10	15.6	15.6	13.6	80.529	0	30.806	704310000	81	NaN	NaN
448040	434910	317240	309310	220310	399750	426250	372780	388250	382610	451440	470290	242120	404850	429090	356460	659330	602940	438410	432240	200770	201420	160120	194510	181020	177370	224060	220980	184310	289070				By MS/MS	By MS/MS	By MS/MS	True;True;True;True;True;True	6	6	6	32.4	32.4	32.4	26.489	0	71.702	701280000	36	6	6
490440	571330	649940	443890	913560	277150	291470	440070	556750	387970	752700	1032500	1572200	839610	574040	1334300	878280	471970	828680	327890	252990	342200	333490	278230	168430	162040	104250	113630	152170	77449				By MS/MS	By MS/MS	By MS/MS	True;True;True;True;True;True;True;True;True;True;True;True;True;True	14	14	1	21	21	1.9	80.657	0	30.085	700160000	66	NaN	NaN
219900	258810	198900	156970	134280	178440	230570	228130	236880	222720	546360	632480	454140	527040	546980	462930	831680	679050	500920	530970	174570	183180	150070	187660	175990	159320	210190	198010	169310	215910				By MS/MS	By MS/MS	By MS/MS	True;True;True;True;True;True	6	6	6	21.9	21.9	21.9	22.836	0	18.349	699270000	46	NaN	NaN
590120	827170	561810	422390	473560	662170	527480	482520	680620	485770	1226900	1368500	688530	1169700	1398500	896930	1537300	1153500	1069300	867020	357820	404650	273480	384190	274800	288780	303800	419880	253230	302560				By MS/MS	By MS/MS	By MS/MS	False;True;True;True;True;True;True;True;True	9	8	8	39.4	39.4	39.4	27.893	0	12.35	693540000	51	NaN	NaN
330440	369150	270000	197690	282520	353190	312510	242080	359890	214260	444120	447200	251150	571720	451320	399870	688440	455770	366730	353160	281160	314530	196430	269950	207470	220900	193190	215500	202230	312850				By MS/MS	By MS/MS	By MS/MS	True;True;True;True;True;True;True;True;True;True;True	11	11	11	35.4	35.4	35.4	39.589	0	38.102	692060000	67	NaN	NaN
455420	591840	414290	374730	322970	471870	442490	440150	531350	533160	808610	866150	758950	715650	736140	659430	1060600	822140	856390	774580	316110	330410	251620	265740	219100	225070	267370	298590	267370	241710				By MS/MS	By MS/MS	By MS/MS	True;True;True;True;True;True;True;True;True;True;True;True;True;True;True;True;True	17	17	16	56.4	56.4	52.6	37.375	0	71.381	690300000	74	NaN	NaN
246680	345530	176050	247620	91552	202820	254050	217700	247820	270390	187010	176970	94366	156370	168690	124110	225390	215150	220260	215780	75333	58044	51010	47128	65663	81117	80610	86752	68877	106840				By MS/MS	By MS/MS	By MS/MS	True;True;True	3	3	3	33.3	33.3	33.3	13.291	0	9.5839	688180000	33	NaN	NaN
477190	647450	313080	298090	34901	1117600	599610	413210	639170	231170	633690	557760	77284	560280	355350	390150	959270	641400	433970	565110	334360	516640	182820	398660	207100	208380	417740	394450	268970	359410				By MS/MS	By MS/MS	By MS/MS	True;True;True;True;True;True;True;True;True;True;True;True;True;True;True;True;True;True;True;True;True;True;True	23	23	23	25.1	25.1	25.1	122.29	0	85.015	687460000	91	NaN	NaN
589240	722080	530710	810860	233040	442030	553880	624100	440270	628560	992800	1140200	898310	1020200	812050	836900	1258900	1133900	915490	1102200	381970	312950	400370	256570	317420	325130	313920	452320	410680	245980				By MS/MS	By MS/MS	By MS/MS	False;False;False;False;False;False;False;False;False;False;False;False;False;True;True;True;True;True;True;True;True;True;True;True;True;True;True;True;True;True;True;True;True;True;True;True;True;True;True;True;True;True;True	43	30	30	22.2	17.4	17.4	228.66	0	51.632	687210000	74	NaN	NaN
352480	510460	207330	203790	89825	314080	364200	300650	361680	363260	487200	404040	196250	431280	437250	296620	570120	551050	571260	550760	65352	63219	46633	47089	63174	76107	83909	93407	61031	76585				By MS/MS	By MS/MS	By MS/MS	True;True;True;True;True	5	5	5	42.1	42.1	42.1	15.371	0	30.826	686390000	30	NaN	NaN
542020	529910	850370	349550	902350	502330	355840	328000	544350	361400	616810	1027600	863940	692720	1081900	520030	825460	565730	610540	510340	271080	276570	319000	304420	174280	207790	122950	143940	166010	192860				By MS/MS	By MS/MS	By MS/MS	True;True;True;True;True;True;True;True;True;True;True;True	12	12	11	59.5	59.5	55.2	23.411	0	29.165	685070000	69	NaN	NaN
362930	618940	415670	338550	251620	492610	377250	186430	465500	265890	1090900	1413200	738660	1234700	1061200	793730	1739600	997370	865890	548750	175550	246680	184440	260390	115680	138050	153400	159120	98843	124110				By MS/MS	By MS/MS	By MS/MS	True;True;True;True;True;True;True;True;True;True;True;True;True;True	14	14	14	28.5	28.5	28.5	54.847	0	31.042	683760000	72	NaN	NaN
464570	693030	369480	472360	229860	392570	469780	415490	459780	514850	814830	904410	486650	792830	773250	519060	965480	833620	819580	815860	321730	268850	269910	244070	300330	317510	342600	399110	276170	497910				By MS/MS	By MS/MS	By MS/MS	True;True;True;True;True;True;True;True;True;True;True;True;True;True;True;True;True;True;True;True;True;True;True;True;True;True;True;True;True;True;True;True;True;True;True;True;True;True;True;True;True;True;True;True;True;True	46	46	46	19.4	19.4	19.4	267.29	0	113.56	682370000	140	NaN	NaN
453650	437170	235100	514100	459030	96996	204210	816810	379570	1025800	568590	418240	613020	764100	323070	928040	215830	505820	489320	352420	193280	663480	601340	42747	194580	119060	211720	138970	172630	59612				By MS/MS	By MS/MS	By MS/MS	True;True;True;True;True;True;True;True;True;True;True;True;True;True;True;True;True;True;True;True;True;True;True;True;True;True;True;True;True;True;True;True;True;True;True;True;True;True;True;True;True;True;True;True;True;True;True;True;True	49	49	31	17.5	17.5	12.3	456.19	0	110.98	682140000	171	NaN	NaN
516740	503800	247890	322020	144330	318030	486230	517520	284160	320450	952110	607820	339690	537180	910770	484610	685020	1253000	870430	1728500	379500	224880	215440	192600	248190	466410	1038600	440400	405640	591050				By MS/MS	By MS/MS	By MS/MS	True;True;True;True;True;True;True;True;True;True;True;True;True;True;True;True;True;True;True;True;True;True;True;True;True;True;True;True;True;True;True	31	31	31	26	26	26	149.63	0	67.854	682080000	115	NaN	NaN
295720	220250	290160	168120	961910	150420	357210	316340	306060	299400	614250	717090	1234300	671470	474740	956380	468620	399160	625140	622050	73193	160080	86642	121510	47886	73387	46583	57820	39154	64772				By MS/MS	By MS/MS	By MS/MS	False;False;False;True;True;True;True;True;True;True;True;True;True;True;True;True;True;True	18	15	14	36.6	33.5	29.4	57.206	0	38.353	680180000	66	18	15
334400	435430	198850	240740	145400	347840	362610	310050	292850	313080	662390	564460	350420	426950	513890	341970	753910	764110	509780	850150	88295	77008	62655	64390	82116	96597	87306	101290	77811	173770				By MS/MS	By MS/MS	By MS/MS	True;True;True;True;True;True	6	6	6	37.1	37.1	37.1	12.254	0	41.801	676120000	36	NaN	NaN
656420	1088000	436460	518940	271720	522160	514730	195500	629430	404650	802090	779340	393740	617080	576240	638880	784310	1120900	757800	1557700	324580	264140	154460	205700	247850	268290	324020	327210	238530	765390				By MS/MS	By MS/MS	By MS/MS	True;True;True;True;True;True;True;True;True;True;True;True;True;True;True	15	15	14	37.6	37.6	34.5	43.482	0	16.771	674220000	58	NaN	NaN
555590	780690	417490	408770	288280	688530	613550	418880	489340	379510	840360	1104000	337960	406140	574560	457650	803640	821900	568200	936080	224590	246880	150420	219520	177800	138110	197430	270810	158400	297770				By MS/MS	By MS/MS	By MS/MS	True;True;True;True;True;True;True;True;True;True;True;True;True;True;True;True;True;True;True	19	19	19	19.4	19.4	19.4	118.32	0	47.283	674100000	89	NaN	NaN
341020	408450	337340	296550	265100	317220	318320	343870	319600	418510	416000	581210	492690	395760	309190	388880	613940	350610	350190	421740	195500	189480	194390	165030	148560	161410	155760	218710	174410	123470				By MS/MS	By MS/MS	By MS/MS	True;True;True;True;True;True	6	6	6	27	27	27	20.546	0	9.3389	672300000	36	NaN	NaN
548330	688980	519740	254980	250560	335720	454540	478160	460130	407290	801170	781810	622970	542840	778730	742820	1085600	1128100	768030	594100	157370	136990	84219	110390	143750	151460	129510	172890	123910	332710				By MS/MS	By MS/MS	By MS/MS	True;True;True;True;True;True;True;True;True;True	10	10	10	38.4	38.4	38.4	32.66	0	33.591	670900000	44	NaN	NaN
196890	267650	155560	151520	81635	176610	217260	180520	203970	228490	355290	378770	129570	320620	272760	193390	413060	389170	356790	378580	118120	99871	72447	75717	107560	132700	143900	148780	122230	133300				By MS/MS	By MS/MS	By MS/MS	False;True;True;True;True;True;True	7	6	6	48.9	48.9	48.9	15.763	0	13.328	670030000	59	NaN	NaN
436150	446200	159960	213920	111820	335300	365440	515810	330810	505030	533590	424070	145580	363550	419190	246090	520110	656490	567440	756030	174040	121160	69908	103350	150650	231810	231490	218690	186720	346810				By MS/MS	By MS/MS	By MS/MS	True;True;True;True;True;True;True	7	7	0	20.5	20.5	0	33.645	0	11.412	669870000	40	NaN	NaN
223210	249930	138870	157180	90240	133720	265720	283430	162190	229400	336960	335710	105090	238220	202280	162700	293340	338920	237520	368040	259450	173010	153530	152950	306370	329130	319030	366060	282300	456910				By MS/MS	By MS/MS	By MS/MS	True;True;True;True;True;True;True;True;True	9	9	9	59.4	59.4	59.4	14.173	0	35.601	669580000	48	NaN	NaN
456780	718340	365150	376010	137540	617890	526780	299130	441850	321970	716370	597880	339080	471230	692030	475370	965520	1059200	595950	1058800	102790	123650	71062	106370	104400	103630	101490	149800	76740	120310				By MS/MS	By MS/MS	By MS/MS	True;True;True;True;True;True;True;True;True;True;True;True;True;True;True;True;True;True;True	19	19	19	22.9	22.9	22.9	91.35	0	47.647	666450000	71	NaN	NaN
310270	324780	339520	263740	198260	334010	283580	242430	291130	296660	609080	746160	565460	890510	623550	541640	912720	539640	486100	764740	167740	156260	151570	131420	119580	147700	170190	165660	129150	88335				By MS/MS	By MS/MS	By MS/MS	True;True;True;True;True;True;True	7	7	7	30	30	30	25.572	0	107.98	665600000	50	NaN	NaN
454240	521720	543040	267770	1701300	285710	240560	373600	674630	563320	564030	873100	997260	751640	498750	738220	712920	314040	545080	227840	197970	299980	273290	237630	141080	149880	117120	128870	109240	82254				By MS/MS	By MS/MS	By MS/MS	True;True;True;True;True;True;True;True;True;True;True;True;True;True;True;True;True;True;True;True;True;True;True;True;True;True;True;True;True;True	30	30	29	31	31	30.1	115.28	0	77.374	665390000	97	NaN	NaN
542120	616640	478350	393020	333020	550730	599780	507350	536700	487980	842640	909540	654290	663480	649530	590540	1016100	915560	835650	1203500	192920	187030	148020	172580	167300	202680	192280	260370	162680	236660				By MS/MS	By MS/MS	By MS/MS	True;True;True;True;True;True;True;True;True;True;True;True;True;True	14	14	14	40.2	40.2	40.2	47.366	0	42.126	663480000	70	NaN	NaN
69565	115300	52995	46700	22259	49657	61626	44853	62479	70984	123020	105600	61323	87993	114470	106210	110880	170710	152150	222510	74764	57206	39576	44140	57740	74682	61471	81051	55164	181810				By MS/MS	By MS/MS	By MS/MS	True;True;True;True;True;True;True;True;True;True;True	11	11	11	25.1	25.1	25.1	58.252	0	19.784	663210000	32	NaN	NaN
303590	207110	82865	96402	86814	204770	217880	340140	198600	88900	703770	393810	181760	558220	415660	526820	685520	764550	587250	504870	179840	180180	110870	157610	167580	174470	192580	152110	180850	325660				By MS/MS	By MS/MS	By MS/MS	True;True;True;True;True;True;True;True	8	8	7	49.3	49.3	37.1	22.875	0	15.989	661860000	57	NaN	NaN
412570	591200	318990	320300	154560	412170	497430	446350	384660	409840	715950	809190	279110	600170	589390	385550	801280	693630	596610	800850	152070	140390	99795	117800	145580	173630	195610	174870	144720	159580				By MS/MS	By MS/MS	By MS/MS	True;True;True;True;True;True;True;True	8	8	5	28.7	28.7	16.7	31.279	0	9.7153	661050000	52	NaN	NaN
219930	263850	131980	129290	97339	188800	192440	170490	208680	195830	580260	481300	181230	371410	476920	352760	673480	769320	472550	742310	129060	108550	61572	99143	100090	154470	134380	150400	120590	245120				By MS/MS	By MS/MS	By MS/MS	True;True;True;True	4	4	4	36	36	36	15.016	0	10.464	655990000	20	NaN	NaN
493090	526620	417570	369720	251980	513940	502470	420310	414840	387880	1161100	900830	881100	867560	988710	774140	1311400	1185100	950850	1669500	482330	470190	357000	406640	398790	503340	459860	562750	399310	683890				By MS/MS	By MS/MS	By MS/MS	True;True;True;True;True;True;True;True;True;True;True;True;True;True;True;True;True;True;True	19	19	19	36.5	36.5	36.5	60.977	0	36.329	655010000	81	NaN	NaN
366240	267020	212130	222390	486070	208480	235430	376860	288380	369440	586490	488570	542030	821930	473950	477210	646500	514640	560140	558120	198220	245050	235740	176060	129160	128130	117100	200750	126410	195700				By MS/MS	By MS/MS	By MS/MS	False;False;False;False;False;False;False;True;True;True;True;True;True;True;True;True;True;True;True	19	12	11	50.3	36.5	34.6	39.455	0	116.14	654460000	52	NaN	NaN
417450	363020	261360	261940	108210	202800	325650	504000	240680	616930	763830	626810	566660	732360	550310	590220	1298600	969220	669460	804220	185350	70015	239210	79535	151940	136830	212940	303870	343290	79415				By MS/MS	By MS/MS	By MS/MS	True;True;True;True;True	5	5	4	25.6	25.6	20.9	28.621	0	11.949	652850000	29	NaN	NaN
386540	359130	217720	168280	159360	248240	355130	192140	279300	207460	633830	484540	523430	400930	428470	508400	843290	897540	513050	1244500	199490	211670	142510	184190	229250	248420	183560	344510	151660	196540				By MS/MS	By MS/MS	By MS/MS	True;True;True;True;True;True;True;True;True;True;True;True;True;True;True;True;True;True;True;True;True	21	21	21	38.7	38.7	38.7	82.588	0	64.109	652180000	80	NaN	NaN
340170	329260	178550	152480	116440	249180	290830	282200	223820	343500	1999700	1386400	666160	1309100	1319300	839480	2128500	2112700	2217500	3284500	211650	177850	182130	127950	209030	217500	228130	267670	208630	244030				By MS/MS	By MS/MS	By MS/MS	False;False;True;True;True;True;True;True	8	6	6	41	26.2	26.2	22.276	0	14.741	651360000	29	NaN	NaN
568680	811490	471890	450290	288820	475580	597450	1375400	478270	513060	596020	595850	434720	525260	312670	533910	625430	731440	716770	693570	264380	244550	155720	164760	205900	204500	193670	224240	232270	263190				By MS/MS	By MS/MS	By MS/MS	True;True;True;True;True;True;True;True;True;True;True;True;True;True;True;True;True;True;True;True;True;True;True;True;True;True;True;True;True;True;True;True	32	32	31	34.3	34.3	33.3	116.2	0	52.46	650310000	92	NaN	NaN
122060	163910	101720	98613	35250	135540	155510	138950	103910	108910	407110	395050	340530	218540	387490	224870	466450	390530	433500	648780	73047	81129	38091	66052	70075	68203	68565	66205	60251	79226				By MS/MS	By MS/MS	By MS/MS	True;True;True;True;True;True;True;True;True;True;True;True	12	12	12	13.4	13.4	13.4	113.01	0	21.843	649390000	41	NaN	NaN
539810	807300	314470	248730	639120	400910	562090	685710	561650	424150	1031700	930540	681600	1014500	763490	1060300	1225200	1266300	1182100	1204600	228600	297990	169100	264970	245350	217720	185040	229820	231430	215400				By MS/MS	By MS/MS	By MS/MS	True;True;True;True;True;True;True;True;True;True;True;True;True;True;True;True;True;True;True	19	19	12	44.4	44.4	31	56.157	0	60.125	649030000	88	NaN	NaN
580230	705680	421210	300700	349150	599890	557420	467240	612220	403610	1257300	1311800	738370	1185800	951690	835630	1453800	1491900	1211600	1295800	197390	196790	159300	161160	217250	178530	198730	256860	195560	217960				By MS/MS	By MS/MS	By MS/MS	True;True;True;True;True;True;True;True;True;True;True;True;True;True;True;True	16	16	15	45.3	45.3	41.8	38.044	0	55.844	644670000	61	NaN	NaN
636190	874340	390200	448370	219330	610740	624390	571710	617670	598020	773730	751020	320420	699790	592050	425730	1017700	847580	795320	945200	346970	328410	223760	256100	327940	401860	411240	425350	317290	472210				By MS/MS	By MS/MS	By MS/MS	True;True;True;True;True;True;True;True;True;True;True;True;True;True;True;True;True	17	17	11	31.3	31.3	20.8	50.617	0	30.832	644350000	88	NaN	NaN
517730	915140	995610	194620	853370	319540	688860	161990	587520	595000	780950	686310	99028	821880	1201800	1308400	630550	209010	752790	183500	311220	599690	498840	372940	237190	470090	231760	169650	177410	113700				By MS/MS	By MS/MS	By MS/MS	False;True;True;True;True;True;True;True;True;True;True;True;True;True	14	13	12	46.7	43	40.4	31.196	0	60.269	642160000	87	NaN	NaN
233090	234270	174700	160410	259160	207790	205040	211300	222530	181750	802450	910420	815250	1085300	896030	867750	1155100	918360	841620	749060	201620	228000	205420	224000	243710	193100	247270	244910	208770	312110				By MS/MS	By MS/MS	By MS/MS	True;True;True;True;True;True;True;True;True;True;True;True;True	13	13	13	56.9	56.9	56.9	27.647	0	57.342	641400000	57	NaN	NaN
603830	591950	437590	358840	379310	631130	843780	485190	638420	381900	502580	483460	346330	484940	402290	426510	701250	504750	361750	365380	170900	282930	134790	193680	189080	219240	179800	177310	131790	180080				By MS/MS	By MS/MS	By MS/MS	True;True;True;True;True;True;True;True;True;True;True;True;True;True;True;True;True;True;True;True;True;True	22	22	21	51.6	51.6	50.1	52.385	0	64.753	640530000	55	NaN	NaN
329480	37918	17368	849140	56240	52510	87223	138410	64476	105360	534580	539000	47685	29228	5252400	283890	474890	58350	1782500	66668	110140	180250	337380	39656	47364	34440	15557	175510	16560	17226				By MS/MS	By MS/MS	By MS/MS	False;True;True;True;True;True;True;True;True;True;True;True;True;True;True;True;True;True	18	17	17	30.7	29.4	29.4	77.144	0	76.906	640490000	63	NaN	NaN
531240	820220	439830	680930	392470	785600	469820	74233	829270	578200	678400	846620	490780	701070	929860	536330	884120	452920	543270	433450	244700	416740	260700	343130	165090	76235	125330	300000	98195	38436				By MS/MS	By MS/MS	By MS/MS	False;False;False;False;False;False;False;False;False;False;False;False;False;False;False;False;False;False;True;True;True;True;True	23	5	5	59.8	13.6	13.6	48.328	0	20.702	640050000	29	NaN	NaN
421820	561430	334020	311300	194150	376660	457410	418550	400280	407750	420570	450360	194750	353670	351660	240490	452160	418920	452200	323350	179410	150210	112820	131050	148090	200380	209060	226750	171410	231090				By MS/MS	By MS/MS	By MS/MS	True;True;True;True;True;True;True;True;True;True;True;True	12	12	12	34.7	34.7	34.7	36.091	0	71.304	639520000	85	NaN	NaN
514190	648110	269650	271990	187140	432180	514820	459410	400000	408930	751070	401780	263700	434130	558830	428780	776750	719080	723620	1552500	273850	313450	170410	298270	515920	294710	263960	310260	207600	411190				By MS/MS	By MS/MS	By MS/MS	True;True;True;True;True;True;True;True;True;True;True;True;True;True;True;True;True;True;True;True;True;True;True;True;True;True	26	26	24	39.4	39.4	36.7	77.942	0	73.787	638890000	107	NaN	NaN
112030	128790	69625	76469	36490	98449	107120	96876	99275	101370	312860	278750	203240	251690	340370	191380	394390	408880	295310	369680	343640	304670	233200	228180	294450	392910	362960	369320	338390	513880				By MS/MS	By MS/MS	By MS/MS	True;True;True	3	3	3	39.1	39.1	39.1	14.787	0	19.084	638220000	34	NaN	NaN
534500	663320	419130	384730	189170	626880	554930	370490	461970	359120	631540	564750	266400	468750	705550	440220	765700	743060	662310	965150	725880	764270	424300	638030	660370	591210	660810	779830	492610	1126400				By MS/MS	By MS/MS	By MS/MS	False;False;False;False;False;False;False;True;True;True;True;True;True	13	6	6	67.3	29.8	29.8	22.677	0	83.305	638080000	52	NaN	NaN
447660	542820	319720	293300	199590	355880	468370	384310	428530	337220	821410	628260	491410	559980	834520	494270	824760	966670	718730	1165300	215150	191050	128470	178160	215770	185630	218190	326490	147670	432690				By MS/MS	By MS/MS	By MS/MS	True;True;True;True;True;True;True;True;True;True;True;True;True;True;True;True;True;True;True;True;True;True;True;True	24	24	24	35.7	35.7	35.7	95.179	0	65.38	637660000	108	NaN	NaN
435950	495200	358070	261790	296060	369060	362360	308650	410320	353170	950380	1035300	798620	944000	893200	798370	1286100	1271900	1107700	1249300	182860	204490	177060	179460	173720	162940	152390	229980	178210	225790				By MS/MS	By MS/MS	By MS/MS	True;True;True;True;True;True;True;True;True;True;True	11	11	11	31.7	31.7	31.7	44.468	0	21.627	636120000	44	NaN	NaN
131970	185680	122280	108250	82724	121020	158870	123450	137340	141460	228000	280980	119390	194090	182950	154540	253190	191210	225750	282990	35256	37696	33945	30793	38239	48948	41921	35820	36410	27913				By MS/MS	By MS/MS	By MS/MS	True;True;True;True;True;True;True;True;True;True	10	10	8	38.2	38.2	35.5	37.19	0	28.516	635780000	40	NaN	NaN
204730	316140	132160	135620	83249	218470	250850	238300	200150	205210	134720	136230	58692	90812	110490	60468	145870	139360	90682	170800	38817	33988	15665	23250	23770	39536	28013	44917	36089	47894				By MS/MS	By MS/MS	By MS/MS	True;True;True;True	4	4	4	37.4	37.4	37.4	13.015	0	8.4193	633230000	26	NaN	NaN
447070	541660	392370	424580	294590	424180	457490	511880	446940	453380	846370	1248900	876020	881380	866400	586370	1020200	837750	807810	664320	313430	263610	209890	203440	221390	245010	236410	304370	300730	340880				By MS/MS	By MS/MS	By MS/MS	False;False;False;False;False;False;False;False;False;False;False;False;False;False;False;False;False;True;True;True;True;True;True;True;True;True;True;True;True;True;True;True;True;True;True;True;True;True;True;True;True;True;True;True;True;True;True;True;True;True;True;True;True	53	36	36	21.8	16	16	271.61	0	76.194	630730000	108	NaN	NaN
321960	483110	179890	266090	316140	258330	338570	532400	443960	430500	323790	426700	168420	270170	241350	196750	327860	426930	198850	268920	161710	138110	103870	105020	99988	155980	149330	117330	163430	327260				By MS/MS	By MS/MS	By MS/MS	True;True;True;True;True;True;True;True;True;True;True;True	12	12	12	69.8	69.8	69.8	21.938	0	63.804	630390000	57	NaN	NaN
425270	547540	522260	425750	1326900	276340	349040	320700	460950	498130	453680	820970	1057800	533630	462250	494920	583510	367760	410090	210850	145430	128220	177710	159660	107610	91597	89942	100950	84940	71219				By MS/MS	By MS/MS	By MS/MS	False;True;True;True;True;True;True;True;True;True;True;True;True;True;True;True;True;True;True;True;True;True;True	23	22	15	42.5	40.9	30.3	61.927	0	45.237	629820000	72	NaN	NaN
472820	703560	336160	423520	136970	383690	463870	319000	378020	432410	647030	579550	331290	572420	597260	407800	814770	712520	707860	835260	269290	234860	205270	210090	251550	300770	294160	361360	255770	305730				By MS/MS	By MS/MS	By MS/MS	True;True;True;True;True;True;True;True;True;True;True;True;True;True;True;True;True;True;True;True;True;True;True;True;True	25	25	25	23.4	23.4	23.4	135.58	0	42.668	628740000	98	NaN	NaN
418100	546610	296290	325870	201090	419650	431320	301960	390070	323580	560620	489340	331440	384110	491040	354250	660220	669270	510210	607580	185400	185580	142120	169430	173730	180930	178780	184250	148930	215860				By MS/MS	By MS/MS	By MS/MS	True;True;True;True;True;True;True;True;True;True;True;True;True;True;True;True;True;True;True;True;True;True;True;True;True;True;True;True;True	29	29	29	32.7	32.7	32.7	123.03	0	103.38	628030000	97	NaN	NaN
420840	584210	468090	556670	254080	361190	370570	363020	456470	544770	767780	1087400	645310	879200	943500	606940	931350	588090	688590	512400	157700	139350	138540	127580	102680	89302	124060	162040	145190	96850				By MS/MS	By MS/MS	By MS/MS	True;True;True;True;True;True;True;True;True;True;True;True;True;True	14	14	14	27.3	27.3	27.3	53.354	0	24.035	627900000	96	NaN	NaN
16052	19764	12810	15177	4745.6	11802	17037	15979	14863	17410	21493	29156	19570	20327	22171	16229	32181	24992	32020	22568	9768.6	8396	5798.8	6248	9645.5	11836	11112	15659	7851.2	12321				By MS/MS	By MS/MS	By MS/MS	True;True;True;True;True;True	6	6	6	10.7	10.7	10.7	65.536	0	9.2086	627470000	10	NaN	NaN
491740	684510	328690	253300	40479	721720	686040	382630	529570	120270	611480	351290	128500	203270	292610	439330	970810	700430	352790	584260	188050	316610	89380	335190	265960	208030	363950	324130	109390	250910				By MS/MS	By MS/MS	By MS/MS	True;True;True;True;True;True;True;True;True;True;True;True;True;True;True;True;True;True;True;True;True;True;True;True;True	25	25	23	20	20	18.8	149.52	0	51.722	625560000	115	NaN	NaN
366490	467050	331700	202080	162630	373960	419090	381750	334690	234660	548130	536960	383870	472430	481220	499820	795360	644060	441610	609900	165500	148170	149260	176370	124800	198540	185090	170390	151950	219650				By MS/MS	By MS/MS	By MS/MS	True;True;True;True;True;True;True;True;True;True;True;True;True;True;True;True;True;True	18	18	18	35.2	35.2	35.2	62.942	0	43.033	621210000	78	NaN	NaN
52424	94036	117300	64127	117660	51523	57190	64284	86809	76489	62203	139810	192770	102050	122780	129220	106080	78218	135170	57668	21858	42303	50224	39594	34874	29213	26807	30309	22814	21241			+	By MS/MS	By MS/MS	By MS/MS	False;False;False;False;False;False;False;False;False;False;False;False;False;False;False;False;True;True;True;True;True	21	5	4	41	14	9.5	51.267	0	23.261	620410000	27	NaN	NaN
664810	970030	466720	452620	220410	644800	741100	603210	652270	685000	503200	412780	169630	433730	374210	286250	615190	545180	521170	750490	168540	159760	104150	128760	154750	222420	190630	205450	141660	180100				By MS/MS	By MS/MS	By MS/MS	True;True;True;True;True;True;True;True	8	8	4	20.6	20.6	10.1	38.418	0	11.299	618820000	46	NaN	NaN
44717	81556	86224	25661	170600	57761	47423	48498	69524	27888	95887	103760	38248	53584	91403	96985	235720	206980	112710	89671	32256	33283	13369	48527	36422	53449	36251	25462	24909	25577				By MS/MS	By MS/MS	By MS/MS	True;True;True;True;True;True;True	7	7	7	13.2	13.2	13.2	58.314	0	11.344	618010000	16	NaN	NaN
59226	109300	77047	44708	67140	30251	70825	84557	79865	63748	163350	296390	207530	212660	168750	188630	105100	87887	174390	84488	85887	153440	73850	144490	62279	95165	70878	75361	72608	18774				By MS/MS	By MS/MS	By MS/MS	False;True;True;True	4	3	3	5.5	4.3	4.3	75.246	0	3.9278	617000000	9	NaN	NaN
506230	551650	420360	370070	245720	473720	545560	461080	462040	432370	1094100	1151800	766780	833460	863310	725680	1338600	1143800	1046800	1448400	150420	148740	112720	139530	143140	155740	147350	207670	130220	180830				By MS/MS	By MS/MS	By MS/MS	True;True;True;True;True;True;True;True;True;True;True;True;True;True;True;True;True;True;True	19	19	18	48.5	48.5	44.2	47.352	0	29.198	616770000	66	NaN	NaN
136170	26719	16489	151820	171030	13131	11573	35526	31191	24243	708540	337770	172030	75347	13134000	208520	181950	138630	186090	103450	13185	703.86	1089.2	0	855.83	0	0	0	675.6	0				By MS/MS	By MS/MS	By MS/MS	True;True;True;True;True;True;True;True;True;True;True;True;True;True;True;True;True;True;True	19	19	15	44.8	44.8	35.7	52.13	0	100.06	616000000	71	NaN	NaN
361540	376680	205900	296000	166340	160910	261600	280390	289950	737750	847630	1116500	1050800	833500	493610	718040	1481200	861540	760600	1513700	154130	89340	243470	115710	130730	133620	133790	270110	189090	44941				By MS/MS	By MS/MS	By MS/MS	True;True;True;True;True;True;True	7	7	7	45.8	45.8	45.8	22.988	0	23.84	614140000	43	NaN	NaN
306930	350020	324160	263860	254620	494370	423030	275120	388650	208250	267840	342720	173480	214090	183220	209610	369860	319520	199430	97083	113350	151620	79702	109820	120600	92737	101800	55522	61775	108270				By MS/MS	By MS/MS	By MS/MS	True;True;True;True	4	4	4	33.1	33.1	33.1	17.218	0	98.657	613790000	35	NaN	NaN
76629	122520	69359	58227	63499	85066	69528	64742	95455	62646	83136	118590	63221	92354	84855	85795	129840	85808	82012	43488	85172	45595	154240	37022	68179	28450	92611	56266	50509	11543				By MS/MS	By MS/MS	By MS/MS	True;True;True;True;True;True;True;True	8	8	8	29.7	29.7	29.7	34.583	0	48.696	613350000	26	NaN	NaN
346430	439170	391870	298460	378630	300060	312670	249310	350430	308980	559160	690780	531660	592130	493520	426930	597800	460050	564910	464370	162920	165840	133640	158570	129100	117860	114760	151680	125150	173620				By MS/MS	By MS/MS	By MS/MS	True;True;True;True;True;True;True;True;True;True;True;True;True;True;True;True;True;True;True;True;True;True;True;True;True	25	25	24	30	30	29.1	101.67	0	74.443	612750000	108	NaN	NaN
257220	231750	155810	115330	32459	318430	308170	343060	296550	108130	274900	181460	29716	266770	255130	210470	456560	448890	302980	318770	137170	238070	73075	112070	117460	151620	101720	87491	67617	182910				By MS/MS	By MS/MS	By MS/MS	True;True;True;True;True;True;True	7	7	7	50.4	50.4	50.4	12.53	0	18.355	611700000	50	NaN	NaN
519750	612380	429630	407440	323700	633420	526850	420450	512610	308000	789390	789350	501440	644250	554170	558390	1074600	852490	634400	914220	205910	304830	185910	247380	189410	178520	190980	172370	140760	199520				By MS/MS	By MS/MS	By MS/MS	True;True;True;True;True;True;True;True;True;True;True;True;True;True;True;True;True	17	17	17	33.7	33.7	33.7	55.738	0	28.485	609010000	61	NaN	NaN
435510	692970	525050	334670	839980	297290	470150	424460	561680	417530	491200	774810	1146700	399030	444460	624610	624400	290130	575440	172340	166410	231400	178200	210920	115600	178650	167080	87268	114560	47256				By MS/MS	By MS/MS	By MS/MS	True;True;True;True;True;True;True;True;True;True	10	10	10	44.5	44.5	44.5	23.772	0	26.592	608660000	51	NaN	NaN
477430	724670	494650	490160	1105400	259970	368980	263780	459470	470810	493430	750920	914750	619950	575180	565880	613480	286640	520730	227190	207370	296910	345370	305970	178650	183680	163430	156950	130980	64936				By MS/MS	By MS/MS	By MS/MS	True;True;True;True;True;True;True;True;True;True;True;True;True;True;True;True;True;True	18	18	11	17.6	17.6	11.4	124.01	0	48.607	607580000	79	NaN	NaN
378830	450430	498570	273840	658990	272870	361620	274590	384280	391620	447990	779530	614220	516130	517510	505730	560560	302490	537030	407930	156630	189760	214330	204030	135730	150130	128540	124620	150530	102870				By MS/MS	By MS/MS	By MS/MS	True;True;True;True;True;True;True;True;True;True;True;True;True;True;True	15	15	15	39.1	39.1	39.1	42.981	0	214.87	607530000	65	NaN	NaN
306560	369320	340930	290530	240730	402290	261610	228910	385930	179140	374890	402890	354070	459330	534570	365040	617060	351660	507120	221510	75584	97751	56075	78664	67954	47382	64260	66534	66662	59231				By MS/MS	By MS/MS	By MS/MS	True;True;True;True;True;True;True;True;True;True;True;True;True;True;True;True;True;True;True;True;True;True;True;True;True;True;True;True;True	29	29	29	19.1	19.1	19.1	174.76	0	44.003	605460000	77	NaN	NaN
538240	594900	644880	262150	490070	415530	571660	381230	557110	478850	824560	1016200	834810	846730	760660	955430	1296200	1108900	853580	499160	194570	262230	189570	204640	120010	210070	163970	247850	116490	171360				By MS/MS	By MS/MS	By MS/MS	True;True;True;True;True;True;True;True;True;True;True	11	11	11	35.1	35.1	35.1	33.428	0	173.87	605330000	55	NaN	NaN
396480	565190	202960	447660	888660	173220	216380	154590	246400	353080	834940	1888800	1676400	1289900	935680	1082200	438650	482540	826590	1833800	249100	271250	438490	257810	178020	203590	190830	141760	197580	61976				By MS/MS	By MS/MS	By MS/MS	True;True;True;True;True;True;True;True;True	9	9	9	21.9	21.9	21.9	53.154	0	86.016	605280000	46	9	9
386540	440700	309430	289110	309200	349960	367350	295920	375670	319320	646910	787660	538200	624860	608230	528430	804800	640580	633190	700250	172110	189750	149760	191090	130640	179150	162430	157480	163430	208080				By MS/MS	By MS/MS	By MS/MS	True;True;True;True;True;True;True;True;True;True;True;True;True;True;True;True;True	17	17	17	48.3	48.3	48.3	46.268	0	69.936	602810000	55	NaN	NaN
0	0	0	0	0	0	0	0	0	0	63228	72680	42659	51841	47537	53254	74587	73306	67881	78053	0	0	0	0	0	0	0	0	0	0				By MS/MS	By MS/MS		True;True	2	2	2	3.7	3.7	3.7	129.05	0.005711	1.827	602620000	4	NaN	NaN
473020	585600	341250	358760	254130	438300	525260	471890	450480	421740	817550	752250	536560	515980	629560	510750	935670	1234200	808240	1052300	247200	226380	154160	208180	220350	252770	229030	233590	207880	443530				By MS/MS	By MS/MS	By MS/MS	True;True;True;True;True;True;True;True;True;True;True;True;True;True;True;True;True;True;True;True;True;True;True	23	23	23	19.6	19.6	19.6	144.5	0	45.837	602090000	82	NaN	NaN
317610	347700	205950	239630	91516	385050	406100	422570	278120	191140	664960	541080	184600	307860	327060	403880	736750	1034200	397940	1552000	373690	253150	164860	198990	236360	438660	264150	483940	247460	564050				By MS/MS	By MS/MS	By MS/MS	True;True;True;True;True;True;True	7	7	7	16.1	16.1	16.1	44.882	0	19.799	599960000	50	NaN	NaN
368940	508140	265210	284010	152240	321730	422910	309480	367290	388460	558310	582560	231760	426000	383040	292740	636600	474140	491640	707980	349790	297880	254350	260580	325720	389910	395940	472230	315680	355340				By MS/MS	By MS/MS	By MS/MS	True;True;True;True;True;True;True;True;True;True;True;True;True;True;True;True;True;True;True;True	20	20	20	21.5	21.5	21.5	100.23	0	49.285	597680000	73	NaN	NaN
453370	626510	433540	374050	234200	549510	481910	301690	362520	301250	354880	366940	294110	306440	319970	271720	465660	404070	269470	305790	243290	263610	194820	223850	222070	216740	234540	301500	206080	293410				By MS/MS	By MS/MS	By MS/MS	False;True;True;True;True;True;True;True;True	9	8	7	44	38.5	35	22.541	0	14.201	597420000	48	9	8
337390	508080	318940	350510	278330	357140	341110	285560	340050	271730	553700	560370	427390	460260	709120	377590	591120	509530	487470	775930	124020	111090	89628	122140	82461	94945	91066	153750	113600	114130				By MS/MS	By MS/MS	By MS/MS	True;True;True;True;True;True;True;True;True;True	10	10	10	29.2	29.2	29.2	34.324	0	21.202	597130000	45	NaN	NaN
364280	490610	253740	269410	164550	292860	361880	307720	288490	342680	512660	456670	194010	408930	404910	309420	596710	525720	605900	687910	116030	118620	103600	108100	123060	152790	132920	152930	106280	128290				By MS/MS	By MS/MS	By MS/MS	True;True;True;True;True;True;True;True;True;True;True;True;True;True;True;True;True;True	18	18	1	40.1	40.1	2.1	57.398	0	57.719	596480000	71	NaN	NaN
601310	983140	510030	571350	193930	606010	695440	611700	674880	611520	705020	781080	238720	697200	706870	415910	947260	550880	622900	1003400	246330	249400	184790	210760	183270	208180	241550	365530	197530	170400				By MS/MS	By MS/MS	By MS/MS	True;True;True;True;True;True;True;True;True;True;True;True;True;True;True;True;True;True;True;True;True;True	22	22	22	27.3	27.3	27.3	103.14	0	58.547	595650000	99	NaN	NaN
643030	916690	373320	542060	310170	589070	616670	638980	601510	409860	913660	724680	408940	498430	684340	652610	892760	1179000	877990	1277300	314620	306670	135380	252350	249540	279120	232940	234610	203270	809260				By MS/MS	By MS/MS	By MS/MS	True;True;True;True;True;True;True;True;True;True;True	11	11	10	40.4	40.4	37.7	37.92	0	51.608	593640000	60	NaN	NaN
769490	746390	407610	465100	931220	643300	909490	991420	563200	795410	715550	477530	231170	507930	496240	541520	652880	892320	584550	983820	161950	74627	82391	64274	227600	230670	215240	272650	198620	385310				By MS/MS	By MS/MS	By MS/MS	True;True;True;True;True;True;True;True;True;True;True;True	12	12	9	37.1	37.1	26.8	33.784	0	20.435	591370000	49	NaN	NaN
197460	257420	192110	145630	254020	176980	168690	151970	212610	153450	426270	553760	455270	439580	378030	457670	560170	350980	460600	312150	111810	109740	102590	111620	77518	85546	80751	68753	67675	122690				By MS/MS	By MS/MS	By MS/MS	True;True;True;True;True;True;True;True;True	9	9	9	26.3	26.3	26.3	45.283	0	24.617	590820000	52	NaN	NaN
444340	563350	384550	339400	290470	403230	520690	491050	376930	433840	808600	817900	731150	539550	711080	586890	978580	943690	687410	1007000	241530	246590	208280	244020	241470	284900	251870	334080	225520	292530				By MS/MS	By MS/MS	By MS/MS	True;True;True;True;True;True;True;True;True;True;True;True;True;True	14	14	14	32	32	32	51.109	0	24.689	590220000	58	NaN	NaN
644570	906400	421890	467730	256970	498960	675470	396380	470530	585450	1107500	852320	514910	683520	1175700	675490	985680	1706800	786890	1997600	254950	183200	125340	207540	253500	236930	182340	318230	175340	462740				By MS/MS	By MS/MS	By MS/MS	True;True;True;True;True;True;True;True;True;True;True;True;True;True;True;True;True;True	18	18	18	34.5	34.5	34.5	66.294	0	49.85	589350000	83	NaN	NaN
[truncated: 4,634 more rows]
[truncated: 149 more columns]

## Sheet: Table S4
N1	N2	N3	N4	N6	N7	N8	N9	LG2	LG3	LG4	LG5	LG6	LG7	LG8	LG9	HG1	HG2	HG3	HG4	HG5	HG6	HG7	HG8	Only identified by site	Reverse	Potential contaminant	Identification type Set1	Identification type Set2	Identification type Set3	Peptide is razor	Peptides	Razor + unique peptides	Unique peptides	Sequence coverage [%]	Unique + razor sequence coverage [%]	Unique sequence coverage [%]	Mol. weight [kDa]	Q-value	Score	Intensity	MS/MS count	Peptide counts (all)	Peptide counts (razor+unique)	Peptide counts (unique)	Number of proteins	Peptides Set1	Peptides Set2	Peptides Set3	Razor + unique peptides Set1
[truncated: 3,642 more rows]
[truncated: 155 more columns]

[truncated: 9 more sheets: Table S5, Table S6, Table S7, Table S8, Table S9, Table S10, Table S11, Table S12, Table S13]
